# Supplementary material for: A time series transcriptome analysis of cassava (Manihot esculenta Crantz) varieties challenged with Ugandan cassava brown streak virus
Source: Sci Rep. 2017 Aug 29;7:9747. doi: 10.1038/s41598-017-09617-z (PMC5575035; doi:10.1038/s41598-017-09617-z)
Supplement: Supplementary file 1 — Supplementary Data S1 [file 41598_2017_9617_MOESM1_ESM.xlsx]

## Sheet: Manuscript information
Manuscript title	A time series transcriptome analysis of cassava (Manihot esculenta Crantz) varieties challenged with Ugandan cassava brown streak virus
Authors	T. Amuge, D. K. Berger, M. S. Katari, A. A. Myburg, S. L. Goldman and M. E. Ferguson
Corresponding author	M.Ferguson@cgiar.org

## Sheet: Supplementary Data S1
Supplementary Data S1: Number of UCBSV reads in each sample
	DOW					UCB
sample ID	timepoint	Number of UCBSV per million reads				sample ID	timepoint	Number of UCBSV per million reads
1	ai24hag	0				1A	n-time0	0
2	ai24hag	0				1B	nr-time0	0
3	ai24hag	0				1C	n-time0	0
4	ac24hag	0				1D	nr-time0	0
5	ac24hag	0				1E	n-time0	0
6	ac24hag	0				1F	nr-time0	0
7	ni24hag	0				1G	a-time0	0
8	ni24hag	0				1H	ni6hag	0
9	ni24hag	0				2A	ni6hag	0.754528
10	nc24hag	0				2B	ni6hag	0
11	nc24hag	0				2C	nc6hag	0
12	nc24hag	0				2D	nc6hag	0
13	ai48hag	0				2E	nc6hag	0
14	ai48hag	0				2F	ar-time0	0
15	ai48hag	0				2G	ai6hag	0
16	ac48hag	0				2H	ai6hag	0
17	ac48hag	0				3A	ai6hag	0
18	ac48hag	0				3B	ac6hag	0
19	ni48hag	0				3C	ac6hag	0
20	ni48hag	0				3D	ac6hag	0
21	ni48hag	0				3E	a-time0	0
22	nc48hag	0				3F	ni8dag	0
23	nc48hag	0				3G	ni8dag	0
24	nc48hag	0				3H	ni8dag	0
25	ai5dag	0				4A	nc8dag	0
26	ai5dag	0				4B	nc8dag	0
27	ai5dag	0				4C	nc8dag	0
28	ac5dag	0				4D	ar-time0	0
29	ac5dag	0				4E	ai8dag	0
30	ac5dag	0				4F	ai8dag	0
31	ni5dag	0				4G	ai8dag	0
32	ni5dag	0				4H	ac8dag	0
33	ni5dag	0				5A	ac8dag	0
34	nc5dag	0				5B	ac8dag	0
35	nc5dag	0				5C	a-time0	0.246862
36	nc5dag	0				5D	ai120dag	507.035
37	ni120dag	1.87143				5E	ai120dag	733.257
38	ni120dag	0				5F	ai120dag	36.8833
39	ni120dag	9.75725				5G	ac120dag	5.68261
40	nc120dag	0				5H	ac120dag	0
41	nc120dag	0				6A	ac120dag	0
42	nc120dag	1.36464				6B	ar-time0	2.61415
43	ni129dag	0				6C	ai129dag	1660.32
44	ni129dag	117.207				6D	ai129dag	939.776
45	ni129dag	18.9079				6E	ai129dag	80.2366
46	nc129dag	0.289157				6F	ac129dag	1.47941
47	nc129dag	0.833841				6G	ac129dag	2.21289
48	nc129ag	0.204817				6H	ac129dag	2.30479
