# Supplementary material for: A time series transcriptome analysis of cassava (Manihot esculenta Crantz) varieties challenged with Ugandan cassava brown streak virus
Source: Sci Rep. 2017 Aug 29;7:9747. doi: 10.1038/s41598-017-09617-z (PMC5575035; doi:10.1038/s41598-017-09617-z)
Supplement: Supplementary file 2 — Supplementary Data S2 [file 41598_2017_9617_MOESM2_ESM.xls]

## Sheet: Manuscript information
Manuscript title	A time series transcriptome analysis of cassava (Manihot esculenta Crantz) varieties challenged with Ugandan cassava brown streak virus
Authors	T. Amuge, D. K. Berger, M. S. Katari, A. A. Myburg, S. L. Goldman and M. E. Ferguson
Corresponding author	M.Ferguson@cgiar.org

## Sheet: Supplementary Data S2.Number of
Supplementary Data S2: Number of raw reads per sample as recieved from sequencing facility
DOW			UCB
Sample ID	total number of reads		Sample ID	total number of reads
10	16290920		1A	17637360
11	19979575		1B	22419496
12	17840589		1C	19915067
13	21777185		1D	23811749
14	21259860		1E	22882884
15	24421034		1F	21654891
16	21121968		1G	25441391
17	23487765		1H	17476244
18	21308372		2A	20202717
19	24171671		2B	18983173
1	20624189		2C	23387918
20	21321743		2D	16788517
21	21717678		2E	25049758
22	19717174		2F	23238941
23	24972631		2G	22794913
24	23557768		2H	22471063
25	27214107		3A	20390415
26	20548461		3B	23859620
27	977335		3C	23076094
28	20637811		3D	27926558
29	21540198		3E	25926850
2	17286854		3F	22595520
30	19177580		3G	24202935
31	22893842		3H	25013035
32	22378723		4A	20015913
33	19733991		4B	21892772
34	18897422		4C	20239850
35	21321061		4D	19256701
36	19197709		4E	22946589
37	23344269		4F	19010798
38	20499589		4G	18276321
39	25059960		4H	21404007
3	17733588		5A	19521107
40	21103602		5B	22384944
41	23020345		5C	23965852
42	21715924		5D	20411125
43	22590890		5E	16412004
44	22640195		5F	20715347
45	21413685		5G	24898541
46	23270299		5H	20311317
47	24771989		6A	18854699
48	21874440		6B	13473681
4	15029345		6C	19239431
5	16388182		6D	23111333
6	15586932		6E	25426836
7	18802478		6F	28472150
8	14359400		6G	23066200
9	18794113		6H	24816337
