# Supplementary material for: A time series transcriptome analysis of cassava (Manihot esculenta Crantz) varieties challenged with Ugandan cassava brown streak virus
Source: Sci Rep. 2017 Aug 29;7:9747. doi: 10.1038/s41598-017-09617-z (PMC5575035; doi:10.1038/s41598-017-09617-z)
Supplement: Supplementary file 3 — Supplementary Data S3 [file 41598_2017_9617_MOESM3_ESM.xls]

## Sheet: Manuscript information
Manuscript title	A time series transcriptome analysis of cassava (Manihot esculenta Crantz) varieties challenged with Ugandan cassava brown streak virus
Authors	T. Amuge, D. K. Berger, M. S. Katari, A. A. Myburg, S. L. Goldman and M. E. Ferguson
Corresponding author	M.Ferguson@cgiar.org

## Sheet: mapped and unmapped (Tophat2)
Supplementary Data S3:Number of mapped and unmapped RNAseq reads per library
	Reads from DOW				Reads from UCB
sample ID	mapped reads	unmapped reads			sample ID	mapped reads	unmapped reads
1	647504668	193583017			1A	567241375	108891372
2	598164005	113491526			1B	667867420	197531058
3	536807720	162768242			1C	636692312	127201365
4	521397233	76673337			1D	712981759	200897500
5	564536243	90537236			1E	714491385	144458897
6	520607636	114628562			1F	696949789	150215670
7	637295881	127196165			1G	804569754	146991955
8	477917156	121595555			1H	539294998	114756108
9	636398455	131730628			2A	605929886	137243928
10	540985890	130670452			2B	594526112	121228141
11	272701013	635258937			2C	717223327	152610220
12	602077365	126902803			2D	536303583	108933931
13	732036637	144561630			2E	781094670	154719913
14	740636972	137304971			2F	731156401	160733609
15	838501167	143709687			2G	667418377	167155337
16	700432176	151933301			2H	666015518	136779289
17	810135491	134211749			3A	640940549	161628358
18	747717517	125005899			3B	745638765	164106067
19	811292607	178587054			3C	712435319	173817485
20	715073973	166896669			3D	853849241	220768135
21	752461449	148950151			3E	845952214	174883260
22	680783077	143434143			3F	738370555	159452577
23	720927464	324783311			3G	738370554	159452576
24	793985306	180116095			3H	789254447	174835866
25	916249287	152444104			4A	625273562	119803101
26	223051832	713911342			4B	500233739	305712403
27	13060925	33888106			4C	630951218	122375271
28	164037753	778244954			4D	629851067	117998712
29	745017335	112562901			4E	714254298	127368683
30	676879542	98082339			4F	596256426	103380037
31	775027169	147216136			4G	534808801	121692814
32	758075587	130631738			4H	662276351	112427603
33	689969603	124431158			5A	590711799	126542863
34	631330403	158158778			5B	695958398	134513211
35	703679190	185215075			5C	760984851	142354815
36	474364141	370397210			5D	610344833	121723441
37	765660212	176675383			5E	473483302	119969974
38	698633658	148021847			5F	617531909	124218007
39	805161405	180358915			5G	49393925	608040314
40	692200789	140372104			5H	625320700	115712467
41	756076743	174250078			6A	583828615	107394523
42	707438809	162189683			6B	445506860	92946240
43	779549438	184664411			6C	567900020	163211963
44	767506450	191505107			6D	720056853	145617124
45	741501927	169690460			6E	801638331	164617134
46	782514901	190852506			6F	888079199	189661451
47	844423085	199691518			6G	739339115	142205768
48	682268963	266562758			6H	768649243	165856091
Total	31394056248	9194549731			Total	31537201725	7514636627
