# Supplementary material for: A time series transcriptome analysis of cassava (Manihot esculenta Crantz) varieties challenged with Ugandan cassava brown streak virus
Source: Sci Rep. 2017 Aug 29;7:9747. doi: 10.1038/s41598-017-09617-z (PMC5575035; doi:10.1038/s41598-017-09617-z)
Supplement: Supplementary file 4 — Supplementary Data S4 [file 41598_2017_9617_MOESM4_ESM.xls]

## Sheet: Manuscript information
Manuscript title	A time series transcriptome analysis of cassava (Manihot esculenta Crantz) varieties challenged with Ugandan cassava brown streak virus
Authors	T. Amuge, D. K. Berger, M. S. Katari, A. A. Myburg, S. L. Goldman and M. E. Ferguson
Corresponding author	M.Ferguson@cgiar.org

## Sheet: counts of genes (HTseq)
Supplementary Data S4:Numbers of reads that could not be counted by HTseq since they did not map to gene models or mapped to multiple gene models
Reads from DOW								Reads from UCB
sample ID	no_feature	ambiguous	too_low_aQual	not_aligned	alignment_not_unique			sample ID	no_feature	ambiguous	too_low_aQual	not_aligned	alignment_not_unique
10	7278708	7625	0	0	898348			1A	7608396	754	0	0	1453832
11	5407779	2010	0	0	338373			1B	8784039	1355	0	0	2448827
12	8055549	9435	0	0	890666			1C	8595140	851	0	0	1708938
13	10098498	11717	0	0	856178			1D	10547932	1034	0	0	3994110
14	9958305	10266	0	0	840561			1E	9833937	983	0	0	1819757
15	11570426	13189	0	0	916952			1F	9663974	1134	0	0	3044027
16	9791634	10229	0	0	749196			1G	11159163	1149	0	0	2050493
17	11172400	12679	0	0	823312			1H	7531713	741	0	0	1304196
18	10079644	11783	0	0	891848			2A	8712181	771	0	0	1575609
19	11174025	12687	0	0	840557			2B	8233277	828	0	0	1436012
1	9010626	10780	0	0	795052			2C	10111971	899	0	0	1974988
20	9759514	11493	0	0	766584			2D	7274171	790	0	0	1836390
21	10103921	13623	0	0	857694			2E	10862222	1272	0	0	2158296
22	9057456	11890	0	0	782124			2F	10538295	1302	0	0	3165376
23	10384664	10758	0	0	939106			2G	9594263	967	0	0	1787255
24	10732174	14519	0	0	957754			2H	9912425	848	0	0	1773558
25	12841382	16052	0	0	1154237			3A	8662927	705	0	0	2002836
26	5488372	604	0	0	342458			3B	10228900	688	0	0	1735016
27	248892	62	0	0	13069			3C	9759262	774	0	0	1784323
28	4555350	258	0	0	231365			3D	11772220	1037	0	0	2479879
29	10235930	12232	0	0	893690			3E	11045580	1345	0	0	2165228
2	7945565	9105	0	0	801107			3F	9554933	966	0	0	2201276
30	9219601	10115	0	0	851732			3G	9554933	966	0	0	2201276
31	10605376	14130	0	0	996869			3H	10523148	1102	0	0	2196074
32	10524032	14512	0	0	946348			4A	8622907	844	0	0	1864684
33	9207285	13167	0	0	841031			4B	6783278	714	0	0	1508321
34	8494030	11621	0	0	858128			4C	8698505	990	0	0	1832748
35	9604373	12116	0	0	924971			4D	8499253	1300	0	0	2514776
36	7212699	7467	0	0	595069			4E	10046092	993	0	0	2144296
37	10346807	11103	0	0	1022157			4F	8396867	935	0	0	1634648
38	9185292	10478	0	0	935774			4G	8290723	477	0	0	2086661
39	11173530	10523	0	0	1081737			4H	9486176	842	0	0	1875147
3	7240199	8872	0	0	682016			5A	8361261	757	0	0	1861964
40	9518994	9324	0	0	937533			5B	9644227	885	0	0	1942532
41	10269205	9953	0	0	951467			5C	10588407	1083	0	0	2203982
42	9630229	9278	0	0	957376			5D	8767324	715	0	0	1744596
43	10095689	16095	0	0	902358			5E	7184431	479	0	0	1735515
44	10039473	14529	0	0	874353			5F	8956607	750	0	0	1866837
45	9624815	13828	0	0	846870			5G	505803	39	0	0	107532
46	10389370	12981	0	0	879300			5H	8833377	948	0	0	1843595
47	11141900	15418	0	0	949807			6A	8046547	704	0	0	1600359
48	9095962	12420	0	0	751440			6B	5873404	871	0	0	1577796
4	7080448	7823	0	0	596484			6C	8196663	696	0	0	2061460
5	7693182	8821	0	0	607621			6D	9873699	987	0	0	1698715
6	7052576	8062	0	0	935627			6E	10890685	1165	0	0	2156114
7	8659382	10077	0	0	781559			6F	12110812	1094	0	0	2343417
8	6416307	7670	0	0	544213			6G	9967111	979	0	0	1888484
9	8582073	10798	0	0	790090			6H	10567060	1152	0	0	1975279
Total	433053643	504177	0	0	38622161			Total	437256221	43660	0	0	94367030
