# Supplementary material for: A time series transcriptome analysis of cassava (Manihot esculenta Crantz) varieties challenged with Ugandan cassava brown streak virus
Source: Sci Rep. 2017 Aug 29;7:9747. doi: 10.1038/s41598-017-09617-z (PMC5575035; doi:10.1038/s41598-017-09617-z)
Supplement: Supplementary file 5 — Supplementary Data S5 [file 41598_2017_9617_MOESM5_ESM.xls]

## Sheet: Manuscript information
Manuscript title	A time series transcriptome analysis of cassava (Manihot esculenta Crantz) varieties challenged with Ugandan cassava brown streak virus
Authors	T. Amuge, D. K. Berger, M. S. Katari, A. A. Myburg, S. L. Goldman and M. E. Ferguson
Corresponding author	M.Ferguson@cgiar.org

## Sheet: Deseq_results_6hag_albert
Supplementary Data S5:Deseq_out_6 hag_Albert
UP-REGULATED GENES
id	baseMean	log2FoldChange	padj		Biological process
cassava4.1_032054m.g	28.9828	2.68624	0.023332			Term	Observed Frequency	Expected Frequency	p-value	Genes
cassava4.1_004607m.g	79.746	2.45201	1.69435e-05		GO:0005984	disaccharide metabolic process	2 out of 13 genes, 15.4%	38 out of 10902 genes, 0.3%	0.02	CASSAVA4.1_000839M.G|CASSAVA4.1_024105M.G
cassava4.1_031368m.g	134.115	1.95335	0.00010047		GO:0009311	oligosaccharide metabolic process	2 out of 13 genes, 15.4%	42 out of 10902 genes, 0.4%	0.02	CASSAVA4.1_000839M.G|CASSAVA4.1_024105M.G
cassava4.1_006271m.g	47.3303	1.83745	0.0222424		GO:0044262	cellular carbohydrate metabolic process	3 out of 13 genes, 23.1%	212 out of 10902 genes, 1.9%	0.02	CASSAVA4.1_012162M.G|CASSAVA4.1_000839M.G|CASSAVA4.1_024105M.G
cassava4.1_032847m.g	64.6093	1.81162	0.0183844		GO:0005975	carbohydrate metabolic process	5 out of 13 genes, 38.5%	780 out of 10902 genes, 7.2%	0.02	CASSAVA4.1_012162M.G|CASSAVA4.1_014243M.G|CASSAVA4.1_009467M.G|CASSAVA4.1_024105M.G|CASSAVA4.1_000839M.G
cassava4.1_031987m.g	203.713	1.76812	0.0527082		GO:0005985	sucrose metabolic process	2 out of 13 genes, 15.4%	13 out of 10902 genes, 0.1%	0.00709	CASSAVA4.1_024105M.G|CASSAVA4.1_000839M.G
cassava4.1_012162m.g	55.7872	1.76179	0.023332		GO:0044723	single-organism carbohydrate metabolic process	3 out of 13 genes, 23.1%	291 out of 10902 genes, 2.7%	0.04	CASSAVA4.1_024105M.G|CASSAVA4.1_000839M.G|CASSAVA4.1_009467M.G
cassava4.1_005724m.g	61.4171	1.72492	0.0248129
cassava4.1_008078m.g	80.9289	1.65142	0.0111407		Molecular process
cassava4.1_005474m.g	273.574	1.62763	6.20634e-05			Term	Observed Frequency	Expected Frequency	p-value	Genes
cassava4.1_004601m.g	112.886	1.58363	0.00328064		GO:0010333	terpene synthase activity	2 out of 15 genes, 13.3%	48 out of 15368 genes, 0.3%	0.04	CASSAVA4.1_032847M.G|CASSAVA4.1_016292M.G
cassava4.1_007940m.g	370.238	1.41451	0.0580377		GO:0016838	carbon-oxygen lyase activity, acting on phosphates	2 out of 15 genes, 13.3%	51 out of 15368 genes, 0.3%	0.04	CASSAVA4.1_032847M.G|CASSAVA4.1_016292M.G
cassava4.1_000839m.g	592.02	1.40625	0.000996508
cassava4.1_015751m.g	137.186	1.35679	0.0663069
cassava4.1_018107m.g	166.709	1.31531	0.0743885		Cellular component
cassava4.1_022051m.g	169.607	1.29537	0.0222424		no significant terms found
cassava4.1_009467m.g	136.899	1.28946	0.0538727
cassava4.1_016292m.g	147.914	1.25374	0.050473
cassava4.1_017449m.g	127.062	1.24245	0.0743885
cassava4.1_013517m.g	156.777	1.18746	0.0580377
cassava4.1_030445m.g	195.866	1.15527	0.050473
cassava4.1_003740m.g	162.432	1.12242	0.0580377
cassava4.1_001996m.g	508.231	1.09933	0.0104703
cassava4.1_014243m.g	194.213	1.09772	0.0767496
cassava4.1_024105m.g	423.595	1.04973	0.0798841
cassava4.1_002360m.g	381.498	1.04059	0.0260345
DOWN-REGULATED GENES
id	baseMean	log2FoldChange	padj		Biological process
cassava4.1_014582m.g	444.487	-0.944076	0.0767496			Term	Observed Frequency	Expected Frequency	p-value	Genes
cassava4.1_010509m.g	410.667	-0.963706	0.0663069		GO:0044272	sulfur compound biosynthetic process	2 out of 39 genes, 5.1%	29 out of 10902 genes, 0.3%	0.03	CASSAVA4.1_001712M.G|CASSAVA4.1_002156M.G
cassava4.1_001311m.g	454.159	-0.966514	0.0621878		GO:0006790	sulfur compound metabolic process	2 out of 39 genes, 5.1%	40 out of 10902 genes, 0.4%	0.05	CASSAVA4.1_001712M.G|CASSAVA4.1_002156M.G
cassava4.1_010463m.g	444.636	-0.997946	0.0656014		GO:0044710	single-organism metabolic process	23 out of 39 genes, 59%	2580 out of 10902 genes, 23.7%	0.000396	CASSAVA4.1_001712M.G|CASSAVA4.1_006541M.G|CASSAVA4.1_002458M.G|CASSAVA4.1_010075M.G|CASSAVA4.1_004396M.G|CASSAVA4.1_006963M.G|CASSAVA4.1_005262M.G|CASSAVA4.1_006234M.G|CASSAVA4.1_006837M.G|CASSAVA4.1_006049M.G|CASSAVA4.1_028678M.G|CASSAVA4.1_004114M.G|CASSAVA4.1_006232M.G|CASSAVA4.1_010623M.G|CASSAVA4.1_008924M.G|CASSAVA4.1_010509M.G|CASSAVA4.1_033905M.G|CASSAVA4.1_002156M.G|CASSAVA4.1_006508M.G|…
cassava4.1_006508m.g	390.216	-1.02972	0.0287644		GO:0044711	single-organism biosynthetic process	6 out of 39 genes, 15.4%	516 out of 10902 genes, 4.7%	0.05	CASSAVA4.1_001712M.G|CASSAVA4.1_008924M.G|CASSAVA4.1_033905M.G|CASSAVA4.1_002156M.G|CASSAVA4.1_004114M.G|CASSAVA4.1_005262M.G
cassava4.1_004835m.g	388.092	-1.06625	0.0199011		GO:1901564	organonitrogen compound metabolic process	6 out of 39 genes, 15.4%	533 out of 10902 genes, 4.9%	0.05	CASSAVA4.1_001712M.G|CASSAVA4.1_008924M.G|CASSAVA4.1_033905M.G|CASSAVA4.1_002156M.G|CASSAVA4.1_004114M.G|CASSAVA4.1_005262M.G
cassava4.1_006601m.g	252.329	-1.08821	0.0360549		GO:0044281	small molecule metabolic process	8 out of 39 genes, 20.5%	621 out of 10902 genes, 5.7%	0.01	CASSAVA4.1_001712M.G|CASSAVA4.1_008924M.G|CASSAVA4.1_033905M.G|CASSAVA4.1_002156M.G|CASSAVA4.1_006508M.G|CASSAVA4.1_006963M.G|CASSAVA4.1_004114M.G|CASSAVA4.1_005262M.G
cassava4.1_018612m.g	285.749	-1.1007	0.0353116		GO:0009086	methionine biosynthetic process	2 out of 39 genes, 5.1%	4 out of 10902 genes, 0%	0.00914	CASSAVA4.1_002156M.G|CASSAVA4.1_001712M.G
cassava4.1_033905m.g	185.58	-1.12677	0.0682805		GO:0006555	methionine metabolic process	2 out of 39 genes, 5.1%	5 out of 10902 genes, 0%	0.00958	CASSAVA4.1_002156M.G|CASSAVA4.1_001712M.G
cassava4.1_001712m.g	227.772	-1.12861	0.0615371		GO:0000097	sulfur amino acid biosynthetic process	2 out of 39 genes, 5.1%	8 out of 10902 genes, 0.1%	0.01	CASSAVA4.1_002156M.G|CASSAVA4.1_001712M.G
cassava4.1_018575m.g	236.743	-1.17476	0.0287644		GO:0000096	sulfur amino acid metabolic process	2 out of 39 genes, 5.1%	10 out of 10902 genes, 0.1%	0.01	CASSAVA4.1_002156M.G|CASSAVA4.1_001712M.G
cassava4.1_007934m.g	136.344	-1.2016	0.0471802		GO:0009066	aspartate family amino acid metabolic process	2 out of 39 genes, 5.1%	12 out of 10902 genes, 0.1%	0.01	CASSAVA4.1_002156M.G|CASSAVA4.1_001712M.G
cassava4.1_004114m.g	299.265	-1.20607	0.00706562		GO:0009067	aspartate family amino acid biosynthetic process	2 out of 39 genes, 5.1%	11 out of 10902 genes, 0.1%	0.01	CASSAVA4.1_002156M.G|CASSAVA4.1_001712M.G
cassava4.1_004396m.g	135.574	-1.27437	0.0601382		GO:0008152	metabolic process	35 out of 39 genes, 89.7%	7201 out of 10902 genes, 66.1%	0.01	CASSAVA4.1_002481M.G|CASSAVA4.1_004396M.G|CASSAVA4.1_007323M.G|CASSAVA4.1_013798M.G|CASSAVA4.1_006845M.G|CASSAVA4.1_005262M.G|CASSAVA4.1_006234M.G|CASSAVA4.1_006049M.G|CASSAVA4.1_010509M.G|CASSAVA4.1_033905M.G|CASSAVA4.1_003582M.G|CASSAVA4.1_006243M.G|CASSAVA4.1_003388M.G|CASSAVA4.1_012334M.G|CASSAVA4.1_009233M.G|CASSAVA4.1_001311M.G|CASSAVA4.1_001712M.G|CASSAVA4.1_006541M.G|CASSAVA4.1_002458M.G|…
cassava4.1_009710m.g	119.174	-1.28326	0.0546241		GO:1901566	organonitrogen compound biosynthetic process	6 out of 39 genes, 15.4%	280 out of 10902 genes, 2.6%	0.01	CASSAVA4.1_004114M.G|CASSAVA4.1_005262M.G|CASSAVA4.1_001712M.G|CASSAVA4.1_008924M.G|CASSAVA4.1_033905M.G|CASSAVA4.1_002156M.G
cassava4.1_010075m.g	441.958	-1.30527	0.00196841		GO:0009073	aromatic amino acid family biosynthetic process	2 out of 39 genes, 5.1%	18 out of 10902 genes, 0.2%	0.01	CASSAVA4.1_005262M.G|CASSAVA4.1_008924M.G
cassava4.1_006837m.g	207.773	-1.32512	0.00459504		GO:0009072	aromatic amino acid family metabolic process	2 out of 39 genes, 5.1%	24 out of 10902 genes, 0.2%	0.02	CASSAVA4.1_005262M.G|CASSAVA4.1_008924M.G
cassava4.1_018807m.g	88.0139	-1.34022	0.0914179		GO:0006730	one-carbon metabolic process	1 out of 39 genes, 2.6%	2 out of 10902 genes, 0%	0.05	CASSAVA4.1_006508M.G
cassava4.1_007195m.g	161.941	-1.35063	0.0707114		GO:0006082	organic acid metabolic process	6 out of 39 genes, 15.4%	363 out of 10902 genes, 3.3%	0.01	CASSAVA4.1_006963M.G|CASSAVA4.1_004114M.G|CASSAVA4.1_005262M.G|CASSAVA4.1_001712M.G|CASSAVA4.1_008924M.G|CASSAVA4.1_002156M.G
cassava4.1_002156m.g	279.757	-1.3583	0.00992973		GO:0019752	carboxylic acid metabolic process	6 out of 39 genes, 15.4%	362 out of 10902 genes, 3.3%	0.01	CASSAVA4.1_006963M.G|CASSAVA4.1_004114M.G|CASSAVA4.1_005262M.G|CASSAVA4.1_001712M.G|CASSAVA4.1_008924M.G|CASSAVA4.1_002156M.G
cassava4.1_003582m.g	170.601	-1.37709	0.00619395		GO:0043436	oxoacid metabolic process	6 out of 39 genes, 15.4%	362 out of 10902 genes, 3.3%	0.01	CASSAVA4.1_006963M.G|CASSAVA4.1_004114M.G|CASSAVA4.1_005262M.G|CASSAVA4.1_001712M.G|CASSAVA4.1_008924M.G|CASSAVA4.1_002156M.G
cassava4.1_002481m.g	159.57	-1.42691	0.00321981		GO:1901607	alpha-amino acid biosynthetic process	3 out of 39 genes, 7.7%	64 out of 10902 genes, 0.6%	0.01	CASSAVA4.1_008924M.G|CASSAVA4.1_001712M.G|CASSAVA4.1_002156M.G
cassava4.1_007323m.g	316.819	-1.44756	0.0112562		GO:1901605	alpha-amino acid metabolic process	3 out of 39 genes, 7.7%	97 out of 10902 genes, 0.9%	0.03	CASSAVA4.1_008924M.G|CASSAVA4.1_001712M.G|CASSAVA4.1_002156M.G
cassava4.1_010076m.g	71.928	-1.45104	0.0765333		GO:0016053	organic acid biosynthetic process	5 out of 39 genes, 12.8%	195 out of 10902 genes, 1.8%	0.01	CASSAVA4.1_008924M.G|CASSAVA4.1_004114M.G|CASSAVA4.1_005262M.G|CASSAVA4.1_001712M.G|CASSAVA4.1_002156M.G
cassava4.1_006820m.g	282.593	-1.45233	0.000358241		GO:0046394	carboxylic acid biosynthetic process	5 out of 39 genes, 12.8%	195 out of 10902 genes, 1.8%	0.01	CASSAVA4.1_008924M.G|CASSAVA4.1_004114M.G|CASSAVA4.1_005262M.G|CASSAVA4.1_001712M.G|CASSAVA4.1_002156M.G
cassava4.1_009233m.g	343.934	-1.49233	0.00519613		GO:0006520	cellular amino acid metabolic process	5 out of 39 genes, 12.8%	234 out of 10902 genes, 2.1%	0.01	CASSAVA4.1_008924M.G|CASSAVA4.1_004114M.G|CASSAVA4.1_005262M.G|CASSAVA4.1_001712M.G|CASSAVA4.1_002156M.G
cassava4.1_012973m.g	240.701	-1.51948	0.0112562		GO:0044283	small molecule biosynthetic process	5 out of 39 genes, 12.8%	221 out of 10902 genes, 2%	0.01	CASSAVA4.1_008924M.G|CASSAVA4.1_004114M.G|CASSAVA4.1_005262M.G|CASSAVA4.1_001712M.G|CASSAVA4.1_002156M.G
cassava4.1_014480m.g	117.281	-1.5627	0.0527082		GO:0008652	cellular amino acid biosynthetic process	5 out of 39 genes, 12.8%	112 out of 10902 genes, 1%	0.00412	CASSAVA4.1_008924M.G|CASSAVA4.1_005262M.G|CASSAVA4.1_001712M.G|CASSAVA4.1_004114M.G|CASSAVA4.1_002156M.G
cassava4.1_015151m.g	128.262	-1.61884	0.00143742		GO:0006096	glycolytic process	3 out of 39 genes, 7.7%	58 out of 10902 genes, 0.5%	0.01	CASSAVA4.1_009233M.G|CASSAVA4.1_010509M.G|CASSAVA4.1_004396M.G
cassava4.1_017192m.g	127.376	-1.68337	0.00065253		GO:0044275	cellular carbohydrate catabolic process	3 out of 39 genes, 7.7%	61 out of 10902 genes, 0.6%	0.01	CASSAVA4.1_009233M.G|CASSAVA4.1_010509M.G|CASSAVA4.1_004396M.G
cassava4.1_010623m.g	71.413	-1.71579	0.023332		GO:0044724	single-organism carbohydrate catabolic process	3 out of 39 genes, 7.7%	73 out of 10902 genes, 0.7%	0.02	CASSAVA4.1_009233M.G|CASSAVA4.1_010509M.G|CASSAVA4.1_004396M.G
cassava4.1_015406m.g	231.783	-1.73611	0.023332		GO:0016052	carbohydrate catabolic process	3 out of 39 genes, 7.7%	83 out of 10902 genes, 0.8%	0.02	CASSAVA4.1_009233M.G|CASSAVA4.1_010509M.G|CASSAVA4.1_004396M.G
cassava4.1_005313m.g	111.043	-1.80231	0.00837556		GO:0006091	generation of precursor metabolites and energy	3 out of 39 genes, 7.7%	89 out of 10902 genes, 0.8%	0.02	CASSAVA4.1_009233M.G|CASSAVA4.1_010509M.G|CASSAVA4.1_004396M.G
cassava4.1_005262m.g	532.678	-1.84258	0.000376254		GO:0044712	single-organism catabolic process	3 out of 39 genes, 7.7%	123 out of 10902 genes, 1.1%	0.05	CASSAVA4.1_009233M.G|CASSAVA4.1_010509M.G|CASSAVA4.1_004396M.G
cassava4.1_006963m.g	385.043	-1.89014	0.0806321		GO:0044699	single-organism process	24 out of 39 genes, 61.5%	4086 out of 10902 genes, 37.5%	0.01	CASSAVA4.1_010463M.G|CASSAVA4.1_001712M.G|CASSAVA4.1_006541M.G|CASSAVA4.1_002458M.G|CASSAVA4.1_010075M.G|CASSAVA4.1_004396M.G|CASSAVA4.1_006963M.G|CASSAVA4.1_005262M.G|CASSAVA4.1_006234M.G|CASSAVA4.1_006837M.G|CASSAVA4.1_006049M.G|CASSAVA4.1_028678M.G|CASSAVA4.1_004114M.G|CASSAVA4.1_006232M.G|CASSAVA4.1_010623M.G|CASSAVA4.1_008924M.G|CASSAVA4.1_010509M.G|CASSAVA4.1_033905M.G|CASSAVA4.1_002156M.G|…
cassava4.1_013202m.g	91.5934	-1.93871	0.0147666
cassava4.1_006232m.g	82.0271	-1.95666	0.0757309
cassava4.1_016101m.g	221.932	-1.96888	1.81508e-07
cassava4.1_012643m.g	359.623	-1.98041	0.00319878		Molecular function
cassava4.1_003388m.g	73.1161	-1.99187	0.00112163			Term	Observed Frequency	Expected Frequency	p-value	Genes
cassava4.1_008924m.g	120.433	-2.03416	8.248e-05		GO:0003871	5-methyltetrahydropteroyltriglutamate-homocysteine S-methyltransferase activity	2 out of 49 genes, 4.1%	3 out of 15368 genes, 0%	0.0037	CASSAVA4.1_002156M.G|CASSAVA4.1_001712M.G
cassava4.1_013804m.g	138.063	-2.0353	0.0248129		GO:0042085	5-methyltetrahydropteroyltri-L-glutamate-dependent methyltransferase activity	2 out of 49 genes, 4.1%	3 out of 15368 genes, 0%	0.0037	CASSAVA4.1_002156M.G|CASSAVA4.1_001712M.G
cassava4.1_006845m.g	58.1461	-2.0699	0.00201391		GO:0008172	S-methyltransferase activity	2 out of 49 genes, 4.1%	9 out of 15368 genes, 0.1%	0.01	CASSAVA4.1_002156M.G|CASSAVA4.1_001712M.G
cassava4.1_009358m.g	95.8221	-2.07155	5.28201e-05		GO:0016491	oxidoreductase activity	12 out of 49 genes, 24.5%	1616 out of 15368 genes, 10.5%	0.05	CASSAVA4.1_002457M.G|CASSAVA4.1_006049M.G|CASSAVA4.1_006541M.G|CASSAVA4.1_028678M.G|CASSAVA4.1_004114M.G|CASSAVA4.1_006232M.G|CASSAVA4.1_010623M.G|CASSAVA4.1_013798M.G|CASSAVA4.1_006963M.G|CASSAVA4.1_006243M.G|CASSAVA4.1_001311M.G|CASSAVA4.1_006234M.G
cassava4.1_012334m.g	47.3541	-2.0902	0.0248129		GO:0003824	catalytic activity	40 out of 49 genes, 81.6%	7948 out of 15368 genes, 51.7%	0.00155	CASSAVA4.1_002481M.G|CASSAVA4.1_014582M.G|CASSAVA4.1_008057M.G|CASSAVA4.1_004396M.G|CASSAVA4.1_007323M.G|CASSAVA4.1_013798M.G|CASSAVA4.1_006845M.G|CASSAVA4.1_005262M.G|CASSAVA4.1_006234M.G|CASSAVA4.1_006049M.G|CASSAVA4.1_010509M.G|CASSAVA4.1_033905M.G|CASSAVA4.1_003582M.G|CASSAVA4.1_006243M.G|CASSAVA4.1_003388M.G|CASSAVA4.1_012334M.G|CASSAVA4.1_009233M.G|CASSAVA4.1_005313M.G|CASSAVA4.1_001311M.G|…
cassava4.1_007654m.g	106.261	-2.19033	0.000140856		GO:0016835	carbon-oxygen lyase activity	3 out of 49 genes, 6.1%	95 out of 15368 genes, 0.6%	0.05	CASSAVA4.1_008924M.G|CASSAVA4.1_006675M.G|CASSAVA4.1_011130M.G
cassava4.1_006541m.g	492.415	-2.222	0.0247416		GO:0016829	lyase activity	5 out of 49 genes, 10.2%	223 out of 15368 genes, 1.5%	0.01	CASSAVA4.1_009233M.G|CASSAVA4.1_008924M.G|CASSAVA4.1_010509M.G|CASSAVA4.1_011130M.G|CASSAVA4.1_006675M.G
cassava4.1_006728m.g	81.1507	-2.27079	0.000154198		GO:0048037	cofactor binding	6 out of 49 genes, 12.2%	419 out of 15368 genes, 2.7%	0.03	CASSAVA4.1_009358M.G|CASSAVA4.1_018612M.G|CASSAVA4.1_007323M.G|CASSAVA4.1_001311M.G|CASSAVA4.1_007934M.G|CASSAVA4.1_006601M.G
cassava4.1_005014m.g	37.7419	-2.36402	0.0204373		GO:0004332	fructose-bisphosphate aldolase activity	2 out of 49 genes, 4.1%	11 out of 15368 genes, 0.1%	0.01	CASSAVA4.1_010509M.G|CASSAVA4.1_009233M.G
cassava4.1_025238m.g	23.8285	-2.36533	0.0643918		GO:0016832	aldehyde-lyase activity	2 out of 49 genes, 4.1%	13 out of 15368 genes, 0.1%	0.02	CASSAVA4.1_010509M.G|CASSAVA4.1_009233M.G
cassava4.1_029050m.g	39.5943	-2.37924	0.00306084
cassava4.1_028296m.g	28.8857	-2.42955	0.0767496
cassava4.1_010570m.g	158.31	-2.57876	0.00863934
cassava4.1_008057m.g	17.0169	-2.65506	0.0928698		Cellular component
cassava4.1_006675m.g	219.75	-2.72327	0.0656014		no significant terms found
cassava4.1_002457m.g	118.949	-2.86374	6.41754e-11
cassava4.1_011130m.g	189.322	-2.9048	0.000138785
cassava4.1_002458m.g	61.2331	-2.95378	0.00298966
cassava4.1_006234m.g	122.273	-3.00061	0.0580377
cassava4.1_006243m.g	53.8748	-3.10717	0.00257716
cassava4.1_026431m.g	63.6213	-3.13118	0.000358241
cassava4.1_006049m.g	93.5673	-3.15822	6.41754e-11
cassava4.1_017625m.g	17.0276	-3.36225	0.0199011
cassava4.1_013798m.g	103.544	-3.62202	0.0248129
cassava4.1_031135m.g	10.8354	-4.07882	0.0527082
cassava4.1_028678m.g	23.4534	-4.19442	0.0697464

## Sheet: Deseq_results_1dag_albert
Supplementary Data S5:Deseq_out_1 dag_Albert
UP-REGULATED GENES
id	baseMean	log2FoldChange	padj		Biological process
cassava4.1_026539m.g	17.5661	4.54284	0.00295961		no significant terms found
cassava4.1_010528m.g	78.7216	4.18812	6.42453e-13
cassava4.1_032166m.g	22.9828	3.5084	0.00577955
cassava4.1_021329m.g	107.981	3.35985	3.35011e-12		Molecular function
cassava4.1_006020m.g	140.66	2.85976	7.05417e-11		no significant terms found
cassava4.1_030590m.g	114.964	2.47542	5.44917e-07
cassava4.1_012452m.g	58.6551	2.10885	0.00561861
cassava4.1_005792m.g	69.6587	2.09449	0.00293912		Cellular component
cassava4.1_032522m.g	87.5591	2.03224	0.000862633		no significant terms found
cassava4.1_013723m.g	164.16	2.01143	1.43977e-05
cassava4.1_011298m.g	78.2422	1.97412	0.030671
cassava4.1_005220m.g	236.992	1.85261	0.00818826
cassava4.1_025111m.g	75.0634	1.82216	0.0147585
cassava4.1_003050m.g	128.92	1.69919	0.00327497
cassava4.1_016413m.g	214.923	1.65817	0.00207243
cassava4.1_017854m.g	222.69	1.65695	0.000862633
cassava4.1_020910m.g	189.495	1.6076	0.000862633
cassava4.1_011111m.g	177.948	1.57459	0.00234878
cassava4.1_009460m.g	347.27	1.56873	0.0456967
cassava4.1_004473m.g	131.948	1.53155	0.00818826
cassava4.1_012882m.g	410.61	1.50275	0.00233486
cassava4.1_012808m.g	339.789	1.46248	0.000862633
cassava4.1_004853m.g	340.365	1.4041	0.00164127
cassava4.1_009282m.g	581.585	1.3898	0.000862633
cassava4.1_014729m.g	208.47	1.38492	0.00818826
cassava4.1_008005m.g	432.367	1.36205	0.00207243
cassava4.1_013200m.g	311.755	1.35911	0.00295961
cassava4.1_010904m.g	275.244	1.34973	0.00639346
cassava4.1_027915m.g	204.171	1.28937	0.0332241
cassava4.1_025945m.g	238.59	1.21295	0.0472583
cassava4.1_017956m.g	299.514	1.20003	0.0225596
cassava4.1_012382m.g	226.342	1.19402	0.063794
cassava4.1_008412m.g	272.003	1.1622	0.0561475
cassava4.1_022338m.g	264.374	1.13721	0.0863954
cassava4.1_031631m.g	298.848	1.12919	0.0713466
cassava4.1_004325m.g	486.339	1.10532	0.0477501
cassava4.1_014277m.g	600.183	1.09248	0.0567369
cassava4.1_008459m.g	555.289	1.02429	0.0845688
cassava4.1_007989m.g	806.656	0.973347	0.0825674
id	baseMean	log2FoldChange	padj		Biological process
DOWN-REGULATED GENES						Term	Observed Frequency	Expected Frequency	p-value	Genes
cassava4.1_000609m.g	303.316	-1.10267	0.068092		GO:0009719	response to endogenous stimulus	1 out of 2 genes, 50%	27 out of 10902 genes, 0.2%	0.04	CASSAVA4.1_000609M.G
cassava4.1_028589m.g	297.606	-1.13752	0.063794		GO:0009725	response to hormone	1 out of 2 genes, 50%	27 out of 10902 genes, 0.2%	0.04	CASSAVA4.1_000609M.G
cassava4.1_002428m.g	280.334	-1.35325	0.00818826		GO:0010033	response to organic substance	1 out of 2 genes, 50%	27 out of 10902 genes, 0.2%	0.04	CASSAVA4.1_000609M.G
cassava4.1_002482m.g	159.795	-1.365	0.063794
cassava4.1_010110m.g	223.35	-1.39218	0.0188251
cassava4.1_029504m.g	60.1136	-1.84942	0.039993		Molecular function
cassava4.1_023495m.g	110.347	-1.85847	0.000862633			Term	Observed Frequency	Expected Frequency	p-value	Genes
cassava4.1_013453m.g	94.4779	-2.05483	0.00067217		GO:0000287	magnesium ion binding	2 out of 6 genes, 33.3%	110 out of 15368 genes, 0.7%	0.00368	CASSAVA4.1_006675M.G|CASSAVA4.1_023495M.G
cassava4.1_021628m.g	32.554	-2.2116	0.0994164		GO:0016835	carbon-oxygen lyase activity	2 out of 6 genes, 33.3%	95 out of 15368 genes, 0.6%	0.00368	CASSAVA4.1_006675M.G|CASSAVA4.1_023495M.G
cassava4.1_006675m.g	176.616	-2.26447	8.72544e-06		GO:0010333	terpene synthase activity	2 out of 6 genes, 33.3%	48 out of 15368 genes, 0.3%	0.00165	CASSAVA4.1_023495M.G|CASSAVA4.1_006675M.G
cassava4.1_015101m.g	68.8808	-2.38867	0.0239684		GO:0016838	carbon-oxygen lyase activity, acting on phosphates	2 out of 6 genes, 33.3%	51 out of 15368 genes, 0.3%	0.00165	CASSAVA4.1_023495M.G|CASSAVA4.1_006675M.G
					GO:0016829	lyase activity	2 out of 6 genes, 33.3%	223 out of 15368 genes, 1.5%	0.01	CASSAVA4.1_023495M.G|CASSAVA4.1_006675M.G
					Cellular component
					no significant terms found

## Sheet: Deseq_results_2dag_albert
Supplementary Data S5:Deseq_out_2 dag_Albert
UP-REGULATED GENES
id	baseMean	log2FoldChange	padj
cassava4.1_002619m.g	41.405	2.77761	0.0828962		Biological process
cassava4.1_009748m.g	158.374	3.11346	0.00507803		no significant terms found
					Molecular function
						Term	Observed Frequency	Expected Frequency	p-value	Genes
					GO:0004402	histone acetyltransferase activity	1 out of 2 genes, 50%	6 out of 15368 genes, 0%	0.03	CASSAVA4.1_009748M.G
					GO:0000988	protein binding transcription factor activity	1 out of 2 genes, 50%	34 out of 15368 genes, 0.2%	0.03	CASSAVA4.1_009748M.G
					GO:0000989	transcription factor binding transcription factor activity	1 out of 2 genes, 50%	25 out of 15368 genes, 0.2%	0.03	CASSAVA4.1_009748M.G
					GO:0003712	transcription cofactor activity	1 out of 2 genes, 50%	25 out of 15368 genes, 0.2%	0.03	CASSAVA4.1_009748M.G
					GO:0008080	N-acetyltransferase activity	1 out of 2 genes, 50%	47 out of 15368 genes, 0.3%	0.03	CASSAVA4.1_009748M.G
					GO:0016407	acetyltransferase activity	1 out of 2 genes, 50%	51 out of 15368 genes, 0.3%	0.03	CASSAVA4.1_009748M.G
					GO:0016410	N-acyltransferase activity	1 out of 2 genes, 50%	49 out of 15368 genes, 0.3%	0.03	CASSAVA4.1_009748M.G
					Cellular component
					no significant terms found

## Sheet: Deseq_results_5dag_albert
Supplementary Data S5:Deseq_out_5 dag_Albert

## Sheet: Deseq_results_8dag_albert
Supplementary Data S5:Deseq_out_8 dag_Albert
DOWN-REGULATED GENES
id	baseMean	log2FoldChange	padj			Biological process
cassava4.1_011637m.g	53.0729	-1.87665	0.0233444
						error processing request
						Molecular function
						error processing request
						Cellular component
						error processing request

## Sheet: Deseq_results_45dag_albert
Supplementary Data S5:Deseq_out_45 dag_Albert
UP-REGULATED GENES
id	baseMean	log2FoldChange	padj		Biological process
cassava4.1_002329m.g	12.4178	Inf	0.000100818		no significant terms found
cassava4.1_005579m.g	67.0806	Inf	0.00541281
cassava4.1_010807m.g	4.27945	Inf	0.0090781
cassava4.1_015157m.g	5.3308	Inf	0.0166794		Molecular function
cassava4.1_019161m.g	20.334	Inf	0.0884979			Term	Observed Frequency	Expected Frequency	p-value	Genes
cassava4.1_022744m.g	7.01295	Inf	0.0698945		GO:0016491	oxidoreductase activity	25 out of 105 genes, 23.8%	1616 out of 15368 genes, 10.5%	0.01	CASSAVA4.1_006299M.G|CASSAVA4.1_005615M.G|CASSAVA4.1_028308M.G|CASSAVA4.1_001506M.G|CASSAVA4.1_018713M.G|CASSAVA4.1_010946M.G|CASSAVA4.1_005394M.G|CASSAVA4.1_013608M.G|CASSAVA4.1_009979M.G|CASSAVA4.1_025314M.G|CASSAVA4.1_031500M.G|CASSAVA4.1_011308M.G|CASSAVA4.1_009787M.G|CASSAVA4.1_011805M.G|CASSAVA4.1_006166M.G|CASSAVA4.1_002415M.G|CASSAVA4.1_033557M.G|CASSAVA4.1_005579M.G|CASSAVA4.1_011481M.G|…
cassava4.1_023783m.g	7.61269	Inf	7.8965e-05		GO:0016705	oxidoreductase activity, acting on paired donors, with incorporation or reduction of molecular oxygen	12 out of 105 genes, 11.4%	517 out of 15368 genes, 3.4%	0.02	CASSAVA4.1_005615M.G|CASSAVA4.1_006166M.G|CASSAVA4.1_033557M.G|CASSAVA4.1_005579M.G|CASSAVA4.1_011481M.G|CASSAVA4.1_018713M.G|CASSAVA4.1_005394M.G|CASSAVA4.1_010133M.G|CASSAVA4.1_009979M.G|CASSAVA4.1_005804M.G|CASSAVA4.1_011308M.G|CASSAVA4.1_009787M.G
cassava4.1_024021m.g	3.33324	Inf	0.0518527
cassava4.1_027669m.g	7.53863	Inf	0.0848612
cassava4.1_032659m.g	6.77161	Inf	0.000348656		Cellular component
cassava4.1_032698m.g	3.2281	Inf	0.0625553			Term	Observed Frequency	Expected Frequency	p-value	Genes
cassava4.1_032880m.g	87.4308	6.66548	2.31444e-05		GO:0016021	integral component of membrane	11 out of 27 genes, 40.7%	818 out of 4546 genes, 18%	0.04	CASSAVA4.1_014640M.G|CASSAVA4.1_005724M.G|CASSAVA4.1_024510M.G|CASSAVA4.1_003811M.G|CASSAVA4.1_003372M.G|CASSAVA4.1_005220M.G|CASSAVA4.1_029787M.G|CASSAVA4.1_003905M.G|CASSAVA4.1_004283M.G|CASSAVA4.1_024415M.G|CASSAVA4.1_021570M.G
cassava4.1_005220m.g	9.71777	6.39944	0.000109844		GO:0030288	outer membrane-bounded periplasmic space	2 out of 27 genes, 7.4%	15 out of 4546 genes, 0.3%	0.04	CASSAVA4.1_029502M.G|CASSAVA4.1_023716M.G
cassava4.1_011779m.g	15.7539	6.33621	0.0145854		GO:0042597	periplasmic space	2 out of 27 genes, 7.4%	15 out of 4546 genes, 0.3%	0.04	CASSAVA4.1_029502M.G|CASSAVA4.1_023716M.G
cassava4.1_024846m.g	6.07788	6.26506	0.0737291		GO:0044462	external encapsulating structure part	2 out of 27 genes, 7.4%	15 out of 4546 genes, 0.3%	0.04	CASSAVA4.1_029502M.G|CASSAVA4.1_023716M.G
cassava4.1_025648m.g	6.07788	6.26506	0.0737291
cassava4.1_030027m.g	4.92261	5.93903	0.0141675
cassava4.1_034391m.g	4.71113	5.88937	0.0161073
cassava4.1_031107m.g	16.0804	5.86519	0.0247266
cassava4.1_028308m.g	13.8852	5.43181	0.0890355
cassava4.1_021570m.g	35.8006	5.04078	8.65769e-05
cassava4.1_012179m.g	5.24915	5.00825	0.0391317
cassava4.1_031987m.g	5.14281	4.98515	0.0339364
cassava4.1_027926m.g	7.26977	4.89013	0.0732046
cassava4.1_025489m.g	5.48053	4.76821	0.0353849
cassava4.1_026398m.g	4.19901	4.66143	0.0836472
cassava4.1_012748m.g	6.06909	4.62047	0.0294373
cassava4.1_004607m.g	202.767	4.46338	0.003313
cassava4.1_021388m.g	10.91	4.45132	0.000772866
cassava4.1_011080m.g	6.89144	4.36934	0.0535906
cassava4.1_030265m.g	8.26933	4.30681	0.0131605
cassava4.1_033929m.g	8.70148	4.27611	0.0136824
cassava4.1_006166m.g	81.1641	4.27019	2.47507e-14
cassava4.1_033557m.g	48.4486	4.24511	0.0298804
cassava4.1_005724m.g	12.3146	4.18825	0.00886896
cassava4.1_026269m.g	4.52555	4.15598	0.0996697
cassava4.1_004812m.g	22.637	4.12113	2.755e-05
cassava4.1_005745m.g	15.9437	4.03425	0.00134823
cassava4.1_027500m.g	18.3268	3.99624	0.00919065
cassava4.1_018340m.g	36.1164	3.92426	0.0124729
cassava4.1_006918m.g	18.8075	3.7856	0.00448485
cassava4.1_030470m.g	6.6211	3.68728	0.0518527
cassava4.1_024828m.g	19.3153	3.54655	0.0300726
cassava4.1_012448m.g	9.31711	3.47913	0.0295051
cassava4.1_030145m.g	5.49448	3.38622	0.0869878
cassava4.1_021500m.g	15.538	3.38424	0.00427393
cassava4.1_011902m.g	8.59912	3.36691	0.019593
cassava4.1_024510m.g	10.306	3.34393	0.0498407
cassava4.1_034432m.g	28.4288	3.31243	0.00134333
cassava4.1_033500m.g	12.3683	3.30207	0.00701953
cassava4.1_024728m.g	31.0363	3.29389	5.77487e-05
cassava4.1_006003m.g	28.1119	3.28066	3.18474e-05
cassava4.1_024869m.g	10.8627	3.23388	0.0127294
cassava4.1_019877m.g	8.80137	3.22088	0.0805308
cassava4.1_018885m.g	12.6312	3.18306	0.0061539
cassava4.1_001048m.g	40.5765	3.17144	2.30086e-05
cassava4.1_030322m.g	63.1989	3.16459	5.5195e-06
cassava4.1_004611m.g	19.3029	3.16055	0.00131671
cassava4.1_029889m.g	8.63378	3.13068	0.0760393
cassava4.1_004331m.g	49.9309	3.07494	1.90808e-05
cassava4.1_020611m.g	9.9308	3.06651	0.0517054
cassava4.1_025314m.g	94.4879	3.06648	3.54971e-07
cassava4.1_016184m.g	22.2899	3.05105	0.0090781
cassava4.1_019479m.g	18.5528	3.01321	0.0908454
cassava4.1_013723m.g	17.6398	2.99587	0.00999188
cassava4.1_029787m.g	10.1279	2.92113	0.047668
cassava4.1_007556m.g	22.209	2.88178	0.00701953
cassava4.1_012291m.g	167.807	2.86857	1.73111e-07
cassava4.1_026772m.g	23.4126	2.85827	0.0300889
cassava4.1_034192m.g	15.3552	2.84431	0.00781312
cassava4.1_019119m.g	16.4863	2.72527	0.00602794
cassava4.1_003372m.g	144.384	2.66029	0.00675725
cassava4.1_002393m.g	84.4252	2.65295	0.00811894
cassava4.1_002929m.g	110.336	2.6528	5.99315e-07
cassava4.1_013467m.g	62.4921	2.64715	0.000719529
cassava4.1_017876m.g	18.5445	2.64272	0.0261816
cassava4.1_003493m.g	11.2427	2.63306	0.0586749
cassava4.1_003811m.g	8.80505	2.62938	0.0832119
cassava4.1_012685m.g	25.8806	2.62182	0.00177964
cassava4.1_013685m.g	14.1406	2.61962	0.016271
cassava4.1_031500m.g	10.8751	2.6167	0.0793093
cassava4.1_023716m.g	13.9984	2.60537	0.0401844
cassava4.1_032774m.g	18.3638	2.59509	0.071363
cassava4.1_024415m.g	13.305	2.57585	0.0401959
cassava4.1_009787m.g	32.7202	2.49827	0.0291716
cassava4.1_011805m.g	25.2481	2.48934	0.0699651
cassava4.1_009106m.g	99.9954	2.47555	0.0657122
cassava4.1_002070m.g	103.279	2.46354	0.000226066
cassava4.1_011481m.g	91.0597	2.42167	0.0644754
cassava4.1_013928m.g	19.1535	2.41675	0.0616263
cassava4.1_013214m.g	34.2456	2.40735	0.0300889
cassava4.1_007129m.g	23.7217	2.39765	0.0296764
cassava4.1_018206m.g	118.822	2.39284	0.0228379
cassava4.1_011308m.g	25.5249	2.37161	0.005879
cassava4.1_009979m.g	14.9801	2.29412	0.0336834
cassava4.1_010946m.g	22.2019	2.26437	0.0682066
cassava4.1_000430m.g	36.6622	2.24839	0.00283027
cassava4.1_020648m.g	65.4646	2.23115	0.00747669
cassava4.1_030357m.g	28.1994	2.22101	0.0135573
cassava4.1_015357m.g	34.3206	2.19862	0.00675725
cassava4.1_034037m.g	16.023	2.14551	0.099862
cassava4.1_006512m.g	31.095	2.13921	0.0104836
cassava4.1_012863m.g	26.5915	2.11674	0.0265835
cassava4.1_007792m.g	41.4877	2.11012	0.0294427
cassava4.1_015761m.g	72.4978	2.104	0.00212917
cassava4.1_019224m.g	17.0097	2.09831	0.0995047
cassava4.1_017600m.g	92.4378	2.08085	0.00901807
cassava4.1_004631m.g	16.5798	2.06627	0.0881786
cassava4.1_010353m.g	20.6358	2.01775	0.0993948
cassava4.1_025011m.g	25.8452	1.99223	0.0484471
cassava4.1_005804m.g	25.3956	1.97769	0.0704573
cassava4.1_011077m.g	20.7433	1.96442	0.0682066
cassava4.1_011708m.g	41.602	1.95005	0.0108339
cassava4.1_002915m.g	58.193	1.94952	0.0153598
cassava4.1_017918m.g	89.5729	1.94755	0.0131074
cassava4.1_004283m.g	62.8961	1.94688	0.00665678
cassava4.1_005615m.g	114.84	1.93156	0.000455117
cassava4.1_013257m.g	61.2641	1.8975	0.0586749
cassava4.1_017781m.g	63.9368	1.89052	0.00886896
cassava4.1_002415m.g	147.104	1.87786	0.005879
cassava4.1_018713m.g	25.7266	1.87056	0.0340733
cassava4.1_020059m.g	38.701	1.86302	0.0108339
cassava4.1_011576m.g	27.73	1.84141	0.0622725
cassava4.1_010219m.g	68.2392	1.83725	0.0977027
cassava4.1_019005m.g	74.1365	1.83381	0.0562087
cassava4.1_001482m.g	30.8729	1.83271	0.0682066
cassava4.1_008643m.g	21.7549	1.8064	0.0642262
cassava4.1_014640m.g	80.9028	1.78608	0.0836472
cassava4.1_007752m.g	26.8283	1.77775	0.0713709
cassava4.1_005130m.g	58.4629	1.76709	0.0315272
cassava4.1_003810m.g	27.4784	1.75455	0.0884979
cassava4.1_011626m.g	84.6039	1.74781	0.0748942
cassava4.1_029502m.g	36.5422	1.74352	0.0755378
cassava4.1_006299m.g	62.3112	1.73959	0.0321185
cassava4.1_001102m.g	260.844	1.73602	0.0016249
cassava4.1_022533m.g	34.7105	1.7298	0.0565129
cassava4.1_003905m.g	78.7616	1.72657	0.0200194
cassava4.1_015453m.g	132.114	1.64519	0.0646314
cassava4.1_015815m.g	52.9323	1.63966	0.0401241
cassava4.1_005394m.g	111.718	1.62735	0.0108101
cassava4.1_019385m.g	54.2038	1.6234	0.0234259
cassava4.1_010133m.g	88.2623	1.6201	0.0364318
cassava4.1_005655m.g	75.2461	1.60702	0.0278923
cassava4.1_001805m.g	50.8467	1.57989	0.0255333
cassava4.1_015159m.g	127.94	1.56256	0.047668
cassava4.1_007185m.g	142.936	1.55864	0.0941653
cassava4.1_014035m.g	56.405	1.55824	0.0315395
cassava4.1_024619m.g	42.6302	1.52168	0.0741582
cassava4.1_000249m.g	47.957	1.48568	0.0611683
cassava4.1_004465m.g	70.5583	1.4851	0.0578794
cassava4.1_013608m.g	86.5213	1.46621	0.0322519
cassava4.1_003867m.g	410.149	1.43637	0.0586749
cassava4.1_004831m.g	65.3387	1.34615	0.0805308
cassava4.1_001506m.g	146.916	1.32135	0.0483377
cassava4.1_030778m.g	54.2659	1.32021	0.0989622
cassava4.1_014257m.g	97.4602	1.25132	0.0673712
cassava4.1_004485m.g	87.2336	1.24159	0.0653753
cassava4.1_005567m.g	124.954	1.24066	0.0803377
cassava4.1_005121m.g	130.128	1.2191	0.0928145
DOWN-REGULATED GENES
id	baseMean	log2FoldChange	padj		Biological process
cassava4.1_005216m.g	109.606	-0.883875	0.0781744			Term	Observed Frequency	Expected Frequency	p-value	Genes
cassava4.1_012276m.g	75.0609	-0.903746	0.0960456		GO:0005975	carbohydrate metabolic process	29 out of 177 genes, 16.4%	780 out of 10902 genes, 7.2%	0.00153	CASSAVA4.1_005517M.G|CASSAVA4.1_008304M.G|CASSAVA4.1_000695M.G|CASSAVA4.1_002077M.G|CASSAVA4.1_003698M.G|CASSAVA4.1_007003M.G|CASSAVA4.1_007302M.G|CASSAVA4.1_006981M.G|CASSAVA4.1_001652M.G|CASSAVA4.1_006566M.G|CASSAVA4.1_012844M.G|CASSAVA4.1_007999M.G|CASSAVA4.1_001624M.G|CASSAVA4.1_001885M.G|CASSAVA4.1_034092M.G|CASSAVA4.1_004405M.G|CASSAVA4.1_033958M.G|CASSAVA4.1_010056M.G|CASSAVA4.1_012992M.G|…
cassava4.1_002481m.g	45.0823	-0.921496	0.0853781		GO:0045229	external encapsulating structure organization	7 out of 177 genes, 4%	93 out of 10902 genes, 0.9%	0.02	CASSAVA4.1_010056M.G|CASSAVA4.1_010414M.G|CASSAVA4.1_010249M.G|CASSAVA4.1_003951M.G|CASSAVA4.1_004459M.G|CASSAVA4.1_005427M.G|CASSAVA4.1_005313M.G
cassava4.1_000708m.g	154.597	-0.92559	0.0636079		GO:0071555	cell wall organization	7 out of 177 genes, 4%	93 out of 10902 genes, 0.9%	0.02	CASSAVA4.1_010056M.G|CASSAVA4.1_010414M.G|CASSAVA4.1_010249M.G|CASSAVA4.1_003951M.G|CASSAVA4.1_004459M.G|CASSAVA4.1_005427M.G|CASSAVA4.1_005313M.G
cassava4.1_009098m.g	59.4883	-0.951623	0.076807		GO:0071554	cell wall organization or biogenesis	7 out of 177 genes, 4%	101 out of 10902 genes, 0.9%	0.03	CASSAVA4.1_010056M.G|CASSAVA4.1_010414M.G|CASSAVA4.1_010249M.G|CASSAVA4.1_003951M.G|CASSAVA4.1_004459M.G|CASSAVA4.1_005427M.G|CASSAVA4.1_005313M.G
cassava4.1_004445m.g	414.735	-0.953609	0.066305		GO:0006073	cellular glucan metabolic process	7 out of 177 genes, 4%	86 out of 10902 genes, 0.8%	0.02	CASSAVA4.1_010056M.G|CASSAVA4.1_010414M.G|CASSAVA4.1_012992M.G|CASSAVA4.1_012844M.G|CASSAVA4.1_013011M.G|CASSAVA4.1_034092M.G|CASSAVA4.1_000695M.G
cassava4.1_010941m.g	136.218	-0.953976	0.0566812		GO:0044042	glucan metabolic process	7 out of 177 genes, 4%	86 out of 10902 genes, 0.8%	0.02	CASSAVA4.1_010056M.G|CASSAVA4.1_010414M.G|CASSAVA4.1_012992M.G|CASSAVA4.1_012844M.G|CASSAVA4.1_013011M.G|CASSAVA4.1_034092M.G|CASSAVA4.1_000695M.G
cassava4.1_003704m.g	101.021	-0.958923	0.0985672		GO:0044264	cellular polysaccharide metabolic process	7 out of 177 genes, 4%	92 out of 10902 genes, 0.8%	0.02	CASSAVA4.1_010056M.G|CASSAVA4.1_010414M.G|CASSAVA4.1_012992M.G|CASSAVA4.1_012844M.G|CASSAVA4.1_013011M.G|CASSAVA4.1_034092M.G|CASSAVA4.1_000695M.G
cassava4.1_026548m.g	93.1408	-0.964718	0.0682066		GO:0005976	polysaccharide metabolic process	7 out of 177 genes, 4%	102 out of 10902 genes, 0.9%	0.03	CASSAVA4.1_010056M.G|CASSAVA4.1_010414M.G|CASSAVA4.1_012992M.G|CASSAVA4.1_012844M.G|CASSAVA4.1_013011M.G|CASSAVA4.1_034092M.G|CASSAVA4.1_000695M.G
cassava4.1_023476m.g	45.7739	-0.973714	0.0741582		GO:0006629	lipid metabolic process	24 out of 177 genes, 13.6%	463 out of 10902 genes, 4.2%	0.000204	CASSAVA4.1_026798M.G|CASSAVA4.1_008444M.G|CASSAVA4.1_012373M.G|CASSAVA4.1_034223M.G|CASSAVA4.1_018878M.G|CASSAVA4.1_005869M.G|CASSAVA4.1_005378M.G|CASSAVA4.1_010562M.G|CASSAVA4.1_010409M.G|CASSAVA4.1_032589M.G|CASSAVA4.1_032787M.G|CASSAVA4.1_007398M.G|CASSAVA4.1_030663M.G|CASSAVA4.1_009461M.G|CASSAVA4.1_009552M.G|CASSAVA4.1_022151M.G|CASSAVA4.1_010927M.G|CASSAVA4.1_025760M.G|CASSAVA4.1_025086M.G|…
cassava4.1_004252m.g	101.069	-0.990128	0.0995047		GO:0016053	organic acid biosynthetic process	10 out of 177 genes, 5.6%	195 out of 10902 genes, 1.8%	0.03	CASSAVA4.1_030663M.G|CASSAVA4.1_008444M.G|CASSAVA4.1_034223M.G|CASSAVA4.1_005869M.G|CASSAVA4.1_003724M.G|CASSAVA4.1_008023M.G|CASSAVA4.1_005378M.G|CASSAVA4.1_005777M.G|CASSAVA4.1_005216M.G|CASSAVA4.1_008489M.G
cassava4.1_012277m.g	109.186	-0.99444	0.0390248		GO:0046394	carboxylic acid biosynthetic process	10 out of 177 genes, 5.6%	195 out of 10902 genes, 1.8%	0.03	CASSAVA4.1_030663M.G|CASSAVA4.1_008444M.G|CASSAVA4.1_034223M.G|CASSAVA4.1_005869M.G|CASSAVA4.1_003724M.G|CASSAVA4.1_008023M.G|CASSAVA4.1_005378M.G|CASSAVA4.1_005777M.G|CASSAVA4.1_005216M.G|CASSAVA4.1_008489M.G
cassava4.1_012566m.g	344.891	-1.00354	0.0746482		GO:0008610	lipid biosynthetic process	10 out of 177 genes, 5.6%	171 out of 10902 genes, 1.6%	0.02	CASSAVA4.1_032589M.G|CASSAVA4.1_030663M.G|CASSAVA4.1_008444M.G|CASSAVA4.1_034223M.G|CASSAVA4.1_005869M.G|CASSAVA4.1_003724M.G|CASSAVA4.1_005378M.G|CASSAVA4.1_005777M.G|CASSAVA4.1_005216M.G|CASSAVA4.1_008489M.G
cassava4.1_001637m.g	61.7265	-1.00428	0.0646314		GO:0006631	fatty acid metabolic process	9 out of 177 genes, 5.1%	91 out of 10902 genes, 0.8%	0.00153	CASSAVA4.1_034223M.G|CASSAVA4.1_030663M.G|CASSAVA4.1_005869M.G|CASSAVA4.1_003724M.G|CASSAVA4.1_005378M.G|CASSAVA4.1_005777M.G|CASSAVA4.1_005216M.G|CASSAVA4.1_008444M.G|CASSAVA4.1_008489M.G
cassava4.1_017240m.g	32.1339	-1.00465	0.0892232		GO:0032787	monocarboxylic acid metabolic process	9 out of 177 genes, 5.1%	102 out of 10902 genes, 0.9%	0.00286	CASSAVA4.1_034223M.G|CASSAVA4.1_030663M.G|CASSAVA4.1_005869M.G|CASSAVA4.1_003724M.G|CASSAVA4.1_005378M.G|CASSAVA4.1_005777M.G|CASSAVA4.1_005216M.G|CASSAVA4.1_008444M.G|CASSAVA4.1_008489M.G
cassava4.1_000887m.g	153.427	-1.00705	0.0889381		GO:0006633	fatty acid biosynthetic process	9 out of 177 genes, 5.1%	76 out of 10902 genes, 0.7%	0.000996	CASSAVA4.1_034223M.G|CASSAVA4.1_030663M.G|CASSAVA4.1_005869M.G|CASSAVA4.1_003724M.G|CASSAVA4.1_005378M.G|CASSAVA4.1_005777M.G|CASSAVA4.1_008444M.G|CASSAVA4.1_005216M.G|CASSAVA4.1_008489M.G
cassava4.1_002107m.g	227.014	-1.0134	0.0209848		GO:0072330	monocarboxylic acid biosynthetic process	9 out of 177 genes, 5.1%	83 out of 10902 genes, 0.8%	0.00127	CASSAVA4.1_034223M.G|CASSAVA4.1_030663M.G|CASSAVA4.1_005869M.G|CASSAVA4.1_003724M.G|CASSAVA4.1_005378M.G|CASSAVA4.1_005777M.G|CASSAVA4.1_008444M.G|CASSAVA4.1_005216M.G|CASSAVA4.1_008489M.G
cassava4.1_016369m.g	34.85	-1.02187	0.0908454
cassava4.1_010409m.g	132.481	-1.03031	0.0374371
cassava4.1_006184m.g	251.268	-1.03147	0.0171049
cassava4.1_003162m.g	172.945	-1.0368	0.0234948		Molecular function
cassava4.1_005019m.g	177.431	-1.04273	0.0646155			Term	Observed Frequency	Expected Frequency	p-value	Genes
cassava4.1_006906m.g	88.4369	-1.05012	0.0562087		GO:0016787	hydrolase activity	64 out of 216 genes, 29.6%	2412 out of 15368 genes, 15.7%	2.33e-05	CASSAVA4.1_000749M.G|CASSAVA4.1_005517M.G|CASSAVA4.1_006697M.G|CASSAVA4.1_014355M.G|CASSAVA4.1_003698M.G|CASSAVA4.1_009552M.G|CASSAVA4.1_000698M.G|CASSAVA4.1_000260M.G|CASSAVA4.1_001652M.G|CASSAVA4.1_020819M.G|CASSAVA4.1_020891M.G|CASSAVA4.1_033958M.G|CASSAVA4.1_010249M.G|CASSAVA4.1_001233M.G|CASSAVA4.1_009461M.G|CASSAVA4.1_007525M.G|CASSAVA4.1_010927M.G|CASSAVA4.1_005427M.G|CASSAVA4.1_001637M.G|…
cassava4.1_012469m.g	416.418	-1.05582	0.0603108		GO:0003824	catalytic activity	155 out of 216 genes, 71.8%	7948 out of 15368 genes, 51.7%	3.69e-07	CASSAVA4.1_002481M.G|CASSAVA4.1_000749M.G|CASSAVA4.1_012373M.G|CASSAVA4.1_012020M.G|CASSAVA4.1_005517M.G|CASSAVA4.1_026345M.G|CASSAVA4.1_010708M.G|CASSAVA4.1_014355M.G|CASSAVA4.1_003698M.G|CASSAVA4.1_009552M.G|CASSAVA4.1_000260M.G|CASSAVA4.1_003724M.G|CASSAVA4.1_020819M.G|CASSAVA4.1_004445M.G|CASSAVA4.1_034092M.G|CASSAVA4.1_020891M.G|CASSAVA4.1_005019M.G|CASSAVA4.1_006079M.G|CASSAVA4.1_003193M.G|…
cassava4.1_010710m.g	85.7115	-1.06352	0.0483377		GO:0016788	hydrolase activity, acting on ester bonds	20 out of 216 genes, 9.3%	569 out of 15368 genes, 3.7%	0.00806	CASSAVA4.1_008444M.G|CASSAVA4.1_018878M.G|CASSAVA4.1_014355M.G|CASSAVA4.1_010562M.G|CASSAVA4.1_032787M.G|CASSAVA4.1_009552M.G|CASSAVA4.1_025086M.G|CASSAVA4.1_014401M.G|CASSAVA4.1_008489M.G|CASSAVA4.1_004459M.G|CASSAVA4.1_020891M.G|CASSAVA4.1_026798M.G|CASSAVA4.1_010409M.G|CASSAVA4.1_010249M.G|CASSAVA4.1_009461M.G|CASSAVA4.1_005313M.G|CASSAVA4.1_010927M.G|CASSAVA4.1_025760M.G|CASSAVA4.1_003951M.G|…
cassava4.1_001949m.g	176.906	-1.065	0.0636103		GO:0008171	O-methyltransferase activity	5 out of 216 genes, 2.3%	53 out of 15368 genes, 0.3%	0.04	CASSAVA4.1_013376M.G|CASSAVA4.1_010452M.G|CASSAVA4.1_023966M.G|CASSAVA4.1_010708M.G|CASSAVA4.1_023033M.G
cassava4.1_008489m.g	262.143	-1.07055	0.0194759		GO:0016798	hydrolase activity, acting on glycosyl bonds	23 out of 216 genes, 10.6%	473 out of 15368 genes, 3.1%	2.7e-05	CASSAVA4.1_033958M.G|CASSAVA4.1_012992M.G|CASSAVA4.1_005517M.G|CASSAVA4.1_001521M.G|CASSAVA4.1_010471M.G|CASSAVA4.1_032622M.G|CASSAVA4.1_003704M.G|CASSAVA4.1_008304M.G|CASSAVA4.1_002077M.G|CASSAVA4.1_003698M.G|CASSAVA4.1_007003M.G|CASSAVA4.1_001233M.G|CASSAVA4.1_007302M.G|CASSAVA4.1_013011M.G|CASSAVA4.1_006981M.G|CASSAVA4.1_001621M.G|CASSAVA4.1_001652M.G|CASSAVA4.1_006566M.G|CASSAVA4.1_012844M.G|…
cassava4.1_001652m.g	177.859	-1.07659	0.0349192		GO:0004553	hydrolase activity, hydrolyzing O-glycosyl compounds	22 out of 216 genes, 10.2%	448 out of 15368 genes, 2.9%	3.14e-05	CASSAVA4.1_033958M.G|CASSAVA4.1_012992M.G|CASSAVA4.1_005517M.G|CASSAVA4.1_001521M.G|CASSAVA4.1_032622M.G|CASSAVA4.1_003704M.G|CASSAVA4.1_008304M.G|CASSAVA4.1_002077M.G|CASSAVA4.1_003698M.G|CASSAVA4.1_007003M.G|CASSAVA4.1_001233M.G|CASSAVA4.1_007302M.G|CASSAVA4.1_013011M.G|CASSAVA4.1_006981M.G|CASSAVA4.1_001621M.G|CASSAVA4.1_001652M.G|CASSAVA4.1_006566M.G|CASSAVA4.1_012844M.G|CASSAVA4.1_007999M.G|…
cassava4.1_003857m.g	80.5775	-1.07882	0.0488374
cassava4.1_010562m.g	339.509	-1.07931	0.0348734
cassava4.1_001233m.g	32.2752	-1.08964	0.0336834
cassava4.1_001658m.g	127.702	-1.09192	0.0231845		Cellular component
cassava4.1_015288m.g	31.2652	-1.10862	0.0799979			Term	Observed Frequency	Expected Frequency	p-value	Genes
cassava4.1_034248m.g	216.769	-1.10869	0.0367046		GO:0005576	extracellular region	4 out of 57 genes, 7%	45 out of 4546 genes, 1%	0.02	CASSAVA4.1_003698M.G|CASSAVA4.1_012992M.G|CASSAVA4.1_012844M.G|CASSAVA4.1_013011M.G
cassava4.1_001521m.g	270.23	-1.10928	0.0586749		GO:0016020	membrane	30 out of 57 genes, 52.6%	1127 out of 4546 genes, 24.8%	6.55e-05	CASSAVA4.1_004044M.G|CASSAVA4.1_009098M.G|CASSAVA4.1_000260M.G|CASSAVA4.1_001851M.G|CASSAVA4.1_034092M.G|CASSAVA4.1_005026M.G|CASSAVA4.1_034223M.G|CASSAVA4.1_001975M.G|CASSAVA4.1_012566M.G|CASSAVA4.1_002812M.G|CASSAVA4.1_013202M.G|CASSAVA4.1_023540M.G|CASSAVA4.1_010710M.G|CASSAVA4.1_033519M.G|CASSAVA4.1_000241M.G|CASSAVA4.1_028664M.G|CASSAVA4.1_005869M.G|CASSAVA4.1_005980M.G|CASSAVA4.1_005378M.G|…
cassava4.1_034315m.g	161.528	-1.11433	0.0208504		GO:0030054	cell junction	2 out of 57 genes, 3.5%	10 out of 4546 genes, 0.2%	0.05	CASSAVA4.1_010056M.G|CASSAVA4.1_010414M.G
cassava4.1_005981m.g	66.1526	-1.11556	0.041497		GO:0005618	cell wall	11 out of 57 genes, 19.3%	131 out of 4546 genes, 2.9%	1.25e-05	CASSAVA4.1_010414M.G|CASSAVA4.1_010249M.G|CASSAVA4.1_004459M.G|CASSAVA4.1_013011M.G|CASSAVA4.1_005313M.G|CASSAVA4.1_010056M.G|CASSAVA4.1_012992M.G|CASSAVA4.1_012844M.G|CASSAVA4.1_001801M.G|CASSAVA4.1_003951M.G|CASSAVA4.1_005427M.G
cassava4.1_025086m.g	73.2407	-1.11608	0.0748676		GO:0030312	external encapsulating structure	11 out of 57 genes, 19.3%	131 out of 4546 genes, 2.9%	1.25e-05	CASSAVA4.1_010414M.G|CASSAVA4.1_010249M.G|CASSAVA4.1_004459M.G|CASSAVA4.1_013011M.G|CASSAVA4.1_005313M.G|CASSAVA4.1_010056M.G|CASSAVA4.1_012992M.G|CASSAVA4.1_012844M.G|CASSAVA4.1_001801M.G|CASSAVA4.1_003951M.G|CASSAVA4.1_005427M.G
cassava4.1_034336m.g	78.3064	-1.12089	0.0886837		GO:0048046	apoplast	3 out of 57 genes, 5.3%	34 out of 4546 genes, 0.7%	0.05	CASSAVA4.1_012992M.G|CASSAVA4.1_012844M.G|CASSAVA4.1_013011M.G
cassava4.1_012704m.g	61.1725	-1.12328	0.0739414
cassava4.1_003813m.g	65.5656	-1.1244	0.0459777
cassava4.1_005582m.g	77.5986	-1.12547	0.0739414
cassava4.1_013376m.g	101.347	-1.12741	0.0407364
cassava4.1_014506m.g	208.915	-1.13487	0.0367046
cassava4.1_000260m.g	273.305	-1.13534	0.0739435
cassava4.1_007195m.g	108.948	-1.14225	0.0459777
cassava4.1_010056m.g	28.0063	-1.15051	0.0809248
cassava4.1_001801m.g	105.174	-1.15917	0.0689559
cassava4.1_003641m.g	217.65	-1.16458	0.0484531
cassava4.1_017175m.g	96.6876	-1.17299	0.0218981
cassava4.1_033030m.g	109.367	-1.17709	0.0756452
cassava4.1_009710m.g	75.9516	-1.1809	0.0586749
cassava4.1_008405m.g	155.779	-1.18135	0.0209438
cassava4.1_007323m.g	181.81	-1.18145	0.0488374
cassava4.1_001111m.g	155.531	-1.19343	0.00731344
cassava4.1_012124m.g	100.529	-1.19466	0.00744912
cassava4.1_034209m.g	105.169	-1.19767	0.0054436
cassava4.1_031631m.g	151.867	-1.19926	0.0372002
cassava4.1_005980m.g	122.224	-1.20146	0.0467934
cassava4.1_017742m.g	127.456	-1.21159	0.0251225
cassava4.1_010943m.g	54.3072	-1.22965	0.00722606
cassava4.1_028841m.g	314.74	-1.23337	0.0969899
cassava4.1_008444m.g	197.961	-1.23754	0.00675725
cassava4.1_007398m.g	101.684	-1.23773	0.0539842
cassava4.1_019824m.g	45.8157	-1.23986	0.0268806
cassava4.1_010307m.g	125.055	-1.24232	0.0187337
cassava4.1_000749m.g	108.413	-1.25158	0.0119771
cassava4.1_008985m.g	32.6007	-1.25996	0.0977444
cassava4.1_007302m.g	86.2068	-1.26097	0.0154321
cassava4.1_019288m.g	68.678	-1.26256	0.0143036
cassava4.1_003698m.g	103.474	-1.26288	0.00675725
cassava4.1_034092m.g	55.7649	-1.26906	0.0995047
cassava4.1_032380m.g	65.6879	-1.26963	0.0316812
cassava4.1_002818m.g	100.175	-1.28234	0.0104257
cassava4.1_006079m.g	33.0308	-1.28409	0.0515266
cassava4.1_021073m.g	66.023	-1.29262	0.0245506
cassava4.1_007198m.g	52.9078	-1.29798	0.00541281
cassava4.1_024872m.g	18.412	-1.30984	0.0823131
cassava4.1_020819m.g	17.9794	-1.31632	0.0581078
cassava4.1_001885m.g	178.751	-1.32	0.00177581
cassava4.1_026798m.g	38.5317	-1.32029	0.00978852
cassava4.1_009461m.g	36.0693	-1.32193	0.00445479
cassava4.1_020861m.g	31.8375	-1.32855	0.0194759
cassava4.1_007516m.g	263.926	-1.33754	0.0061539
cassava4.1_003752m.g	197.255	-1.34228	0.0190704
cassava4.1_004548m.g	79.0233	-1.34264	0.00402486
cassava4.1_005378m.g	219.46	-1.34463	0.00675725
cassava4.1_025564m.g	241.825	-1.35837	0.00223097
cassava4.1_000241m.g	255.996	-1.35918	0.00176985
cassava4.1_017971m.g	174.333	-1.37303	0.00249171
cassava4.1_013202m.g	198.97	-1.37725	0.0285911
cassava4.1_010542m.g	68.8825	-1.37799	0.00812316
cassava4.1_009158m.g	129.61	-1.38213	0.00177581
cassava4.1_032288m.g	26.2874	-1.38598	0.0352474
cassava4.1_009358m.g	71.7384	-1.39432	0.00435644
cassava4.1_028996m.g	19.4265	-1.40734	0.0646314
cassava4.1_009919m.g	64.5076	-1.41019	0.0366444
cassava4.1_006510m.g	76.2121	-1.41791	0.000999903
cassava4.1_018212m.g	94.7525	-1.42005	0.023596
cassava4.1_012642m.g	135.257	-1.42515	0.0364844
cassava4.1_008023m.g	95.9059	-1.42778	0.00177964
cassava4.1_005313m.g	186.734	-1.43045	0.00204071
cassava4.1_005270m.g	53.1714	-1.44217	0.005879
cassava4.1_015929m.g	107.688	-1.44256	0.0532567
cassava4.1_010070m.g	250.788	-1.44283	0.000719529
cassava4.1_003517m.g	43.3878	-1.44385	0.0209664
cassava4.1_009861m.g	164.641	-1.44465	0.00314366
cassava4.1_005671m.g	109.02	-1.44592	0.00283027
cassava4.1_010811m.g	46.1755	-1.4484	0.0238385
cassava4.1_004044m.g	252.573	-1.44992	0.00145334
cassava4.1_017744m.g	62.9251	-1.45092	0.00518476
cassava4.1_007627m.g	62.5537	-1.4511	0.0114565
cassava4.1_014489m.g	106	-1.45448	0.00122699
cassava4.1_003447m.g	173.828	-1.45514	0.0102033
cassava4.1_002349m.g	259.345	-1.45532	0.00409526
cassava4.1_013260m.g	31.6727	-1.45834	0.0954743
cassava4.1_032028m.g	433.514	-1.45858	0.099862
cassava4.1_009053m.g	30.6	-1.45859	0.0756452
cassava4.1_001836m.g	78.9928	-1.45905	0.0772291
cassava4.1_016105m.g	47.5625	-1.46036	0.0294427
cassava4.1_010257m.g	46.3409	-1.46098	0.0392105
cassava4.1_016458m.g	76.1889	-1.46395	0.00686927
cassava4.1_017227m.g	103.512	-1.46939	0.0771252
cassava4.1_003951m.g	88.6346	-1.47085	0.00249171
cassava4.1_000398m.g	147.515	-1.47245	0.00190068
cassava4.1_031779m.g	22.3544	-1.47568	0.0967603
cassava4.1_003318m.g	99.3283	-1.48772	0.005879
cassava4.1_034348m.g	67.3025	-1.48798	0.0537375
cassava4.1_022903m.g	53.3744	-1.49282	0.0482999
cassava4.1_032622m.g	91.231	-1.49752	0.00817424
cassava4.1_010210m.g	137.426	-1.50888	0.000591825
cassava4.1_010471m.g	45.9711	-1.51014	0.00144324
cassava4.1_027659m.g	44.7487	-1.51463	0.0713709
cassava4.1_013963m.g	22.8881	-1.51776	0.0899406
cassava4.1_001059m.g	76.6487	-1.52601	0.00177964
cassava4.1_017739m.g	127.5	-1.54387	0.00675725
cassava4.1_030866m.g	130.339	-1.54635	7.58055e-05
cassava4.1_025805m.g	156.078	-1.54763	0.0201257
cassava4.1_026345m.g	56.6205	-1.549	0.00701953
cassava4.1_005786m.g	200.609	-1.55182	0.00299642
cassava4.1_011768m.g	97	-1.55248	0.0925792
cassava4.1_019522m.g	87.4558	-1.55255	0.00720625
cassava4.1_020891m.g	60.4251	-1.55409	0.00746455
cassava4.1_014638m.g	139.079	-1.55418	0.0889381
cassava4.1_000643m.g	33.6153	-1.56431	0.0522671
cassava4.1_001624m.g	202.68	-1.57112	0.0586749
cassava4.1_015095m.g	58.4988	-1.57168	0.0544838
cassava4.1_012075m.g	57.3614	-1.572	0.00670321
cassava4.1_005983m.g	311.864	-1.57302	0.00063394
cassava4.1_002709m.g	109.389	-1.57307	0.00634692
cassava4.1_002637m.g	43.9668	-1.58053	0.00471616
cassava4.1_023031m.g	57.8221	-1.58091	0.0385813
cassava4.1_006368m.g	22.5861	-1.58256	0.0515266
cassava4.1_010027m.g	130.778	-1.58325	7.18947e-05
cassava4.1_004866m.g	87.8445	-1.58348	0.00477159
cassava4.1_007525m.g	82.8749	-1.58475	0.0115382
cassava4.1_000243m.g	97.5204	-1.58511	0.0741582
cassava4.1_009002m.g	223.597	-1.58561	0.0054436
cassava4.1_004176m.g	35.6581	-1.58909	0.0047114
cassava4.1_007381m.g	193.72	-1.59549	0.000421914
cassava4.1_005572m.g	73.1296	-1.60076	0.00190005
cassava4.1_018048m.g	84.0806	-1.60155	0.00634692
cassava4.1_005993m.g	231.986	-1.60237	0.000599029
cassava4.1_024690m.g	33.7681	-1.60255	0.038424
cassava4.1_016277m.g	43.0417	-1.6067	0.0251225
cassava4.1_018190m.g	43.096	-1.60892	0.0221601
cassava4.1_017282m.g	33.9043	-1.60963	0.0459777
cassava4.1_026923m.g	20.6317	-1.61315	0.0142902
cassava4.1_000630m.g	167.34	-1.615	1.0541e-05
cassava4.1_014009m.g	119.044	-1.61958	0.000877217
cassava4.1_025760m.g	159.371	-1.61985	0.000358117
cassava4.1_005126m.g	142.014	-1.62269	0.00154406
cassava4.1_008267m.g	137.889	-1.63569	0.0183636
cassava4.1_013107m.g	36.2081	-1.63622	0.0602019
cassava4.1_009465m.g	63.5291	-1.63742	0.00999552
cassava4.1_003690m.g	81.9524	-1.64922	0.0201257
cassava4.1_009552m.g	101.575	-1.65544	0.00556407
cassava4.1_000653m.g	55.1989	-1.6589	0.066305
cassava4.1_004145m.g	58.5775	-1.66237	0.00344076
cassava4.1_028664m.g	167.465	-1.66324	0.00763569
cassava4.1_001898m.g	196.948	-1.66355	0.00701953
cassava4.1_000306m.g	237.281	-1.66433	0.0023448
cassava4.1_000385m.g	61.7256	-1.66596	0.00565608
cassava4.1_001656m.g	109.452	-1.66877	0.00170222
cassava4.1_005026m.g	50.7794	-1.6729	0.0479655
cassava4.1_018722m.g	130.557	-1.67339	0.00129831
cassava4.1_011494m.g	29.1642	-1.67842	0.0035553
cassava4.1_015431m.g	117.562	-1.68115	0.0456277
cassava4.1_009464m.g	56.4167	-1.6836	0.0166794
cassava4.1_013318m.g	41.4831	-1.69111	0.00768486
cassava4.1_016961m.g	124.006	-1.69449	0.00501665
cassava4.1_004459m.g	26.556	-1.69562	0.0651817
cassava4.1_012230m.g	97.2843	-1.69572	0.0946908
cassava4.1_018851m.g	178.546	-1.70276	0.00144667
cassava4.1_033399m.g	69.6907	-1.70799	0.000568711
cassava4.1_031570m.g	104.961	-1.70954	0.00739524
cassava4.1_010927m.g	141.018	-1.71513	8.85755e-05
cassava4.1_006412m.g	24.4767	-1.72312	0.0319785
cassava4.1_033519m.g	29.599	-1.72993	0.0866706
cassava4.1_008796m.g	69.0675	-1.73467	0.0011518
cassava4.1_015237m.g	53.8302	-1.74518	0.000110395
cassava4.1_007125m.g	102.967	-1.74522	0.000146115
cassava4.1_014549m.g	177.86	-1.74776	0.00409542
cassava4.1_009018m.g	23.6033	-1.75109	0.0151235
cassava4.1_017087m.g	69.6511	-1.7539	0.000999903
cassava4.1_002077m.g	158.143	-1.75664	0.00482201
cassava4.1_001963m.g	65.8178	-1.76045	0.00336689
cassava4.1_002087m.g	111.816	-1.76746	7.58055e-05
cassava4.1_002502m.g	156.871	-1.77417	0.0542555
cassava4.1_015634m.g	49.7943	-1.77481	0.0597368
cassava4.1_002076m.g	114.629	-1.78661	1.03865e-05
cassava4.1_020255m.g	31.9446	-1.78983	0.099862
cassava4.1_012048m.g	31.3974	-1.79549	0.071829
cassava4.1_034310m.g	30.2598	-1.80504	0.0689117
cassava4.1_022718m.g	24.3707	-1.80621	0.0123038
cassava4.1_014401m.g	102.214	-1.82081	0.0046384
cassava4.1_025237m.g	15.5665	-1.82783	0.0297877
cassava4.1_005848m.g	56.2193	-1.82824	0.0225467
cassava4.1_017849m.g	34.4692	-1.82839	0.0765563
cassava4.1_007289m.g	96.9977	-1.83535	0.0644122
cassava4.1_005517m.g	66.6288	-1.83745	6.7085e-05
cassava4.1_023033m.g	15.7185	-1.84447	0.0638859
cassava4.1_004776m.g	77.5487	-1.84669	0.00589595
cassava4.1_034152m.g	59.1862	-1.86813	9.67253e-05
cassava4.1_000698m.g	73.7982	-1.87541	0.00296077
cassava4.1_004323m.g	27.511	-1.88059	0.0805308
cassava4.1_008344m.g	83.6324	-1.88488	0.0016249
cassava4.1_000986m.g	110.02	-1.88891	0.0137346
cassava4.1_008189m.g	56.4538	-1.89089	0.066305
cassava4.1_018430m.g	45.2122	-1.89097	0.00165773
cassava4.1_012373m.g	28.5348	-1.90086	0.019199
cassava4.1_005862m.g	60.5865	-1.90217	0.00218404
cassava4.1_010452m.g	18.3916	-1.90664	0.0673712
cassava4.1_014050m.g	72.1418	-1.91748	0.0611683
cassava4.1_023137m.g	47.1448	-1.92881	0.02573
cassava4.1_020908m.g	86.5654	-1.92954	0.00204071
cassava4.1_018878m.g	47.7199	-1.93159	0.0016249
cassava4.1_019935m.g	141.296	-1.94569	0.000719529
cassava4.1_019617m.g	69.8528	-1.95234	0.0200194
cassava4.1_006649m.g	59.5502	-1.95251	0.00119495
cassava4.1_022554m.g	42.0444	-1.95939	7.91591e-05
cassava4.1_032589m.g	30.3448	-1.96436	0.0208684
cassava4.1_004367m.g	59.8998	-1.97073	0.0356068
cassava4.1_029904m.g	43.285	-1.97152	0.00809683
cassava4.1_000637m.g	140.787	-1.97759	2.16094e-05
cassava4.1_003193m.g	58.9985	-1.97788	0.000591311
cassava4.1_007933m.g	60.9657	-1.97796	0.000161799
cassava4.1_001975m.g	61.5607	-1.9884	0.000836453
cassava4.1_003051m.g	96.2287	-1.99629	0.000618746
cassava4.1_003278m.g	18.6935	-1.99946	0.0367046
cassava4.1_031394m.g	65.1712	-2.00624	0.00134333
cassava4.1_010977m.g	28.2381	-2.01128	0.00675725
cassava4.1_012595m.g	88.3269	-2.01371	4.2511e-07
cassava4.1_002812m.g	67.4702	-2.01377	8.7283e-05
cassava4.1_016738m.g	52.0815	-2.01564	0.0741582
cassava4.1_010544m.g	236.078	-2.01984	0.00128733
cassava4.1_006440m.g	19.0595	-2.03204	0.0386978
cassava4.1_001621m.g	47.2773	-2.04553	0.00134823
cassava4.1_003182m.g	115.929	-2.05818	2.53613e-08
cassava4.1_012992m.g	44.7869	-2.06562	3.10771e-05
cassava4.1_025282m.g	17.9335	-2.06737	0.0131059
cassava4.1_004138m.g	39.3849	-2.07703	0.0264504
cassava4.1_008882m.g	84.3318	-2.07863	1.58264e-06
cassava4.1_030491m.g	117.107	-2.07958	2.61626e-05
cassava4.1_010414m.g	32.6414	-2.08685	0.0090781
cassava4.1_023966m.g	152.456	-2.09046	1.03865e-05
cassava4.1_012315m.g	167.996	-2.09279	2.12317e-07
cassava4.1_008855m.g	101.704	-2.09281	3.54971e-07
cassava4.1_024847m.g	22.9885	-2.10099	0.0646155
cassava4.1_012844m.g	36.601	-2.10119	0.00174656
cassava4.1_024243m.g	175.255	-2.10793	0.0244762
cassava4.1_004823m.g	55.7742	-2.12744	0.0407364
cassava4.1_006981m.g	30.3802	-2.1335	0.00325723
cassava4.1_034223m.g	50.8274	-2.13985	0.0603108
cassava4.1_030224m.g	76.055	-2.1491	0.00639732
cassava4.1_020019m.g	71.6711	-2.15176	0.000209196
cassava4.1_024035m.g	77.6044	-2.17023	0.00122227
cassava4.1_032637m.g	28.7025	-2.17526	0.000719529
cassava4.1_027621m.g	20.12	-2.1891	0.0119788
cassava4.1_012020m.g	23.1693	-2.23068	0.0222451
cassava4.1_023997m.g	24.8861	-2.23242	0.0340733
cassava4.1_028136m.g	164.143	-2.24285	0.00190068
cassava4.1_005869m.g	91.8428	-2.25063	0.000364231
cassava4.1_029559m.g	43.182	-2.25257	0.0884979
cassava4.1_004405m.g	43.69	-2.28144	0.00778388
cassava4.1_005489m.g	30.0414	-2.28378	0.048704
cassava4.1_004209m.g	53.5157	-2.29662	0.00142667
cassava4.1_007999m.g	23.408	-2.30855	0.0116926
cassava4.1_003522m.g	87.6865	-2.33005	4.2511e-07
cassava4.1_011730m.g	27.4036	-2.33563	0.021981
cassava4.1_002727m.g	31.6451	-2.33573	0.000312655
cassava4.1_007546m.g	112.399	-2.34457	1.65278e-07
cassava4.1_013011m.g	46.8841	-2.37394	0.00133832
cassava4.1_008758m.g	10.8165	-2.37666	0.0908718
cassava4.1_009138m.g	24.4629	-2.38049	0.00781312
cassava4.1_033549m.g	69.2695	-2.40155	0.00252953
cassava4.1_015041m.g	66.1384	-2.4169	0.00198302
cassava4.1_005319m.g	33.285	-2.41798	0.00013206
cassava4.1_025233m.g	28.9825	-2.42679	0.0167914
cassava4.1_006235m.g	94.4025	-2.42872	2.24308e-05
cassava4.1_008746m.g	53.7548	-2.46417	0.00553203
cassava4.1_016167m.g	72.4069	-2.46439	1.6948e-06
cassava4.1_003895m.g	52.6855	-2.47014	0.000117899
cassava4.1_016697m.g	25.1306	-2.4867	0.0729918
cassava4.1_013945m.g	166.19	-2.48831	1.02003e-09
cassava4.1_013979m.g	27.2375	-2.49435	0.0201257
cassava4.1_009041m.g	39.9915	-2.49956	0.000714786
cassava4.1_005427m.g	140.932	-2.50657	8.04309e-08
cassava4.1_019533m.g	13.0098	-2.5427	0.0843976
cassava4.1_007188m.g	12.3282	-2.58793	0.0460441
cassava4.1_012815m.g	50.5167	-2.59271	7.11354e-06
cassava4.1_028500m.g	30.1725	-2.60123	0.00445479
cassava4.1_006566m.g	100.523	-2.60143	0.0148201
cassava4.1_007003m.g	74.3871	-2.6063	0.000621837
cassava4.1_001851m.g	41.8217	-2.612	0.000215897
cassava4.1_032356m.g	12.5276	-2.61362	0.0377238
cassava4.1_020288m.g	13.6177	-2.61594	0.0542544
cassava4.1_013141m.g	37.859	-2.62532	0.000117899
cassava4.1_030859m.g	33.2056	-2.63016	0.0928145
cassava4.1_023540m.g	18.0879	-2.63217	0.0805308
cassava4.1_007975m.g	16.3858	-2.67795	0.0646619
cassava4.1_030663m.g	13.1005	-2.68499	0.0352474
cassava4.1_022151m.g	15.406	-2.69192	0.0646155
cassava4.1_022575m.g	13.2847	-2.7072	0.0263938
cassava4.1_014355m.g	15.6045	-2.71228	0.0890066
cassava4.1_003180m.g	37.0631	-2.71919	0.00380251
cassava4.1_013365m.g	82.7994	-2.72304	9.68594e-08
cassava4.1_000695m.g	16.8832	-2.72552	0.0807969
cassava4.1_017637m.g	73.2229	-2.75695	0.000164052
cassava4.1_010249m.g	13.936	-2.78312	0.0225483
cassava4.1_019534m.g	45.3938	-2.7836	3.58418e-05
cassava4.1_019713m.g	71.7325	-2.80223	1.4363e-07
cassava4.1_033958m.g	15.4484	-2.81639	0.0255802
cassava4.1_004981m.g	34.3027	-2.86181	0.000719529
cassava4.1_000873m.g	19.7565	-2.86997	0.0304592
cassava4.1_009624m.g	55.1029	-2.89488	7.5941e-05
cassava4.1_006499m.g	18.899	-2.90366	0.0288741
cassava4.1_019203m.g	30.3113	-2.91536	0.000128397
cassava4.1_004078m.g	17.8657	-2.92597	0.0222451
cassava4.1_011910m.g	62.447	-2.92873	3.10755e-07
cassava4.1_015541m.g	18.1354	-2.94946	0.0190773
cassava4.1_003724m.g	32.6045	-2.96412	0.000117899
cassava4.1_013396m.g	78.2935	-2.96656	2.03371e-08
cassava4.1_001874m.g	24.0563	-2.99084	0.045289
cassava4.1_027610m.g	19.3066	-3.04728	0.0114565
cassava4.1_017526m.g	87.9503	-3.04781	0.00129713
cassava4.1_005777m.g	20.8236	-3.0554	0.0135759
cassava4.1_026488m.g	53.9449	-3.09596	1.93658e-06
cassava4.1_011637m.g	55.6619	-3.14462	1.58264e-06
cassava4.1_002858m.g	21.2716	-3.19783	0.005879
cassava4.1_005501m.g	44.746	-3.20447	0.0052091
cassava4.1_034404m.g	21.7672	-3.23344	0.005879
cassava4.1_000314m.g	25.9923	-3.50589	0.00128881
cassava4.1_005077m.g	27.5298	-3.59352	0.0260275
cassava4.1_014803m.g	27.5911	-3.59691	0.000719529
cassava4.1_014604m.g	49.6177	-3.61156	0.00402486
cassava4.1_009675m.g	37.5473	-3.65083	0.0221638
cassava4.1_008304m.g	24.6317	-3.66425	0.000252133
cassava4.1_026305m.g	47.1821	-4.2004	8.59347e-06
cassava4.1_014619m.g	35.5686	-4.21748	0.00747669
cassava4.1_030441m.g	48.5149	-4.44502	0.0011518
cassava4.1_005613m.g	21.8625	-4.48791	0.0216272
cassava4.1_013944m.g	27.6984	-4.61025	0.00634692
cassava4.1_010708m.g	32.132	-4.6324	0.00284839
cassava4.1_033061m.g	13.085	-4.7544	0.0996697
cassava4.1_003154m.g	23.4398	-4.86096	0.00856973
cassava4.1_021159m.g	12.5906	-5.2947	0.0644122
cassava4.1_014572m.g	28.182	-5.45974	0.000836571
cassava4.1_019364m.g	14.584	-5.51009	0.0252696
cassava4.1_006713m.g	10.8231	-6.08668	0.0741582
cassava4.1_009221m.g	11.5598	-6.18259	0.0551822
cassava4.1_003664m.g	13.9877	-6.45993	0.0151242
cassava4.1_030015m.g	14.053	-6.4667	0.0144299
cassava4.1_012662m.g	14.505	-6.51271	0.0119627
cassava4.1_032332m.g	18.1324	-6.83684	0.0808159
cassava4.1_006697m.g	26.7045	-7.39805	0.0533176
cassava4.1_000755m.g	13.6853	#NAME?	0.00639732
cassava4.1_018074m.g	8.01618	#NAME?	0.099862
cassava4.1_022710m.g	8.56332	#NAME?	0.0713709
cassava4.1_026218m.g	8.33907	#NAME?	0.0771252
cassava4.1_030140m.g	16.1259	#NAME?	0.00178505
cassava4.1_031843m.g	17.4755	#NAME?	0.000877217
cassava4.1_032787m.g	11.8656	#NAME?	0.012675
cassava4.1_034410m.g	9.25252	#NAME?	0.0488374

## Sheet: Deseq_results_54dag_albert
Supplementary Data S5:Deseq_out_54 dag_Albert

## Sheet: Deseq_results_6hag_namikonga
Supplementary Data S5:Deseq_out_6 hag_Namikonga
UP-REGULATED GENES
id	baseMean	log2FoldChange	padj			Biological process
cassava4.1_032405m.g	17.5194	4.11491	0.000498267				Term	Observed Frequency	Expected Frequency	p-value	Genes
cassava4.1_032995m.g	93.0888	3.21999	0.000660349			GO:0009765	photosynthesis, light harvesting	2 out of 19 genes, 10.5%	12 out of 10902 genes, 0.1%	0.02	CASSAVA4.1_014117M.G|CASSAVA4.1_014055M.G
cassava4.1_001779m.g	76.7698	2.85338	0.0311629
cassava4.1_014040m.g	5090.75	2.62141	0.0264076
cassava4.1_012460m.g	20588.3	2.21064	0.000407349
cassava4.1_006841m.g	299.241	2.13538	0.0214677			Molecualar function
cassava4.1_007817m.g	500.497	2.1083	0.00518461				Term	Observed Frequency	Expected Frequency	p-value	Genes
cassava4.1_003138m.g	253.328	1.93415	0.000407349			GO:0016773	phosphotransferase activity, alcohol group as acceptor	7 out of 16 genes, 43.8%	1467 out of 15368 genes, 9.5%	0.03	CASSAVA4.1_030913M.G|CASSAVA4.1_027229M.G|CASSAVA4.1_009154M.G|CASSAVA4.1_032995M.G|CASSAVA4.1_003138M.G|CASSAVA4.1_001779M.G|CASSAVA4.1_003989M.G
cassava4.1_007674m.g	187.127	1.84716	0.0952796			GO:0016772	transferase activity, transferring phosphorus-containing groups	7 out of 16 genes, 43.8%	1696 out of 15368 genes, 11%	0.04	CASSAVA4.1_030913M.G|CASSAVA4.1_027229M.G|CASSAVA4.1_009154M.G|CASSAVA4.1_032995M.G|CASSAVA4.1_003138M.G|CASSAVA4.1_001779M.G|CASSAVA4.1_003989M.G
cassava4.1_022138m.g	42.2253	1.79247	0.0946415			GO:0004672	protein kinase activity	6 out of 16 genes, 37.5%	1330 out of 15368 genes, 8.7%	0.04	CASSAVA4.1_030913M.G|CASSAVA4.1_027229M.G|CASSAVA4.1_032995M.G|CASSAVA4.1_003138M.G|CASSAVA4.1_001779M.G|CASSAVA4.1_003989M.G
cassava4.1_015716m.g	314.737	1.78028	0.00275678			GO:0005249	voltage-gated potassium channel activity	1 out of 16 genes, 6.2%	4 out of 15368 genes, 0%	0.04	CASSAVA4.1_006841M.G
cassava4.1_010228m.g	66.6836	1.76254	0.0493029			GO:0005261	cation channel activity	1 out of 16 genes, 6.2%	4 out of 15368 genes, 0%	0.04	CASSAVA4.1_006841M.G
cassava4.1_016423m.g	205.522	1.74799	0.0060748			GO:0005267	potassium channel activity	1 out of 16 genes, 6.2%	4 out of 15368 genes, 0%	0.04	CASSAVA4.1_006841M.G
cassava4.1_014055m.g	6305.68	1.73854	0.0139349			GO:0016301	kinase activity	6 out of 16 genes, 37.5%	1490 out of 15368 genes, 9.7%	0.04	CASSAVA4.1_030913M.G|CASSAVA4.1_027229M.G|CASSAVA4.1_032995M.G|CASSAVA4.1_003138M.G|CASSAVA4.1_001779M.G|CASSAVA4.1_003989M.G
cassava4.1_009154m.g	175.995	1.72879	0.00376688			GO:0016740	transferase activity	8 out of 16 genes, 50%	2820 out of 15368 genes, 18.3%	0.04	CASSAVA4.1_030913M.G|CASSAVA4.1_032995M.G|CASSAVA4.1_003989M.G|CASSAVA4.1_027229M.G|CASSAVA4.1_009154M.G|CASSAVA4.1_003138M.G|CASSAVA4.1_001779M.G|CASSAVA4.1_007674M.G
cassava4.1_030913m.g	70.7887	1.71985	0.0441369			GO:0022843	voltage-gated cation channel activity	1 out of 16 genes, 6.2%	4 out of 15368 genes, 0%	0.04	CASSAVA4.1_006841M.G
cassava4.1_017974m.g	69.2159	1.71465	0.0393176
cassava4.1_003989m.g	301.289	1.68398	0.00174
cassava4.1_004926m.g	67.2838	1.64401	0.0671863			Cellular component
cassava4.1_005530m.g	259.607	1.6137	0.00560146				Term	Observed Frequency	Expected Frequency	p-value	Genes
cassava4.1_000420m.g	3952.78	1.53336	0.00159828			GO:0008076	voltage-gated potassium channel complex	1 out of 5 genes, 20%	4 out of 4546 genes, 0.1%	0.02	CASSAVA4.1_006841M.G
cassava4.1_014117m.g	4635.85	1.52783	0.00263572			GO:0034702	ion channel complex	1 out of 5 genes, 20%	4 out of 4546 genes, 0.1%	0.02	CASSAVA4.1_006841M.G
cassava4.1_013294m.g	18178.5	1.4776	0.0179494			GO:0034703	cation channel complex	1 out of 5 genes, 20%	4 out of 4546 genes, 0.1%	0.02	CASSAVA4.1_006841M.G
cassava4.1_034216m.g	159.845	1.47676	0.0493029			GO:0034705	potassium channel complex	1 out of 5 genes, 20%	4 out of 4546 genes, 0.1%	0.02	CASSAVA4.1_006841M.G
cassava4.1_013177m.g	376.587	1.46717	0.0426384			GO:1902495	transmembrane transporter complex	1 out of 5 genes, 20%	4 out of 4546 genes, 0.1%	0.02	CASSAVA4.1_006841M.G
cassava4.1_018158m.g	563.636	1.45714	0.0176439			GO:1990351	transporter complex	1 out of 5 genes, 20%	10 out of 4546 genes, 0.2%	0.04	CASSAVA4.1_006841M.G
cassava4.1_027229m.g	561.02	1.4503	0.0671863			GO:0016020	membrane	4 out of 5 genes, 80%	1127 out of 4546 genes, 24.8%	0.04	CASSAVA4.1_014117M.G|CASSAVA4.1_014055M.G|CASSAVA4.1_004926M.G|CASSAVA4.1_006841M.G
cassava4.1_024351m.g	643.826	1.39259	0.0214677
cassava4.1_015299m.g	563.328	1.3765	0.0255447
cassava4.1_018127m.g	141.596	1.37225	0.0758058
cassava4.1_008891m.g	463.184	1.30085	0.0457811
cassava4.1_008691m.g	1998.31	1.2741	0.0274556
cassava4.1_008300m.g	2484.63	1.2549	0.0488966
cassava4.1_012195m.g	4408	1.16332	0.0824173
cassava4.1_014926m.g	9106.9	1.15672	0.0728157
DOWN-REGULATED GENES
id	baseMean	log2FoldChange	padj			Biological process
cassava4.1_012973m.g	770.562	-1.27273	0.0834802
cassava4.1_002767m.g	387.006	-1.27377	0.0834925			no significant terms found
cassava4.1_002502m.g	698.968	-1.32963	0.0457811
cassava4.1_008352m.g	411.07	-1.33179	0.0482583
cassava4.1_031668m.g	231.684	-1.45775	0.0721656			Molecualar function
cassava4.1_008899m.g	878.75	-1.48724	0.0187001
cassava4.1_018906m.g	445.541	-1.49046	0.0457811			no significant terms found
cassava4.1_011082m.g	466.169	-1.52261	0.0426378
cassava4.1_001182m.g	327.033	-1.52702	0.0457811
cassava4.1_010904m.g	213.862	-1.57905	0.0582488			Cellular component
cassava4.1_014027m.g	215.25	-1.63898	0.0348747
cassava4.1_027980m.g	157.001	-1.63905	0.0493029			no significant terms found
cassava4.1_009098m.g	144.366	-1.64361	0.0493029
cassava4.1_006330m.g	238.357	-1.68993	0.0488966
cassava4.1_010307m.g	397.524	-1.72481	0.0775383
cassava4.1_017561m.g	1270.9	-1.74008	0.0187001
cassava4.1_005221m.g	116.976	-1.74624	0.0348747
cassava4.1_005220m.g	357.116	-1.75056	0.00876929
cassava4.1_002669m.g	175.887	-1.78208	0.007129
cassava4.1_003087m.g	857.039	-1.78446	0.0565707
cassava4.1_030441m.g	83.6504	-1.8154	0.0364112
cassava4.1_031103m.g	273.858	-1.82907	0.0348864
cassava4.1_010707m.g	348.856	-1.83149	0.0493029
cassava4.1_020999m.g	78.1476	-1.86488	0.0457811
cassava4.1_007238m.g	1930.43	-1.8839	0.00263572
cassava4.1_005469m.g	124.823	-1.89138	0.00744957
cassava4.1_013066m.g	96.8179	-2.00274	0.0235728
cassava4.1_008554m.g	490.083	-2.02863	0.000327233
cassava4.1_003681m.g	78.4161	-2.03733	0.0317454
cassava4.1_010998m.g	941.229	-2.05611	0.00444668
cassava4.1_012048m.g	43.3542	-2.05823	0.0868313
cassava4.1_009449m.g	107.475	-2.11405	0.00876929
cassava4.1_000631m.g	89.8305	-2.22294	0.0152193
cassava4.1_017556m.g	251.81	-2.25514	0.000148245
cassava4.1_025559m.g	146.087	-2.29026	0.000407349
cassava4.1_027981m.g	741.814	-2.30455	0.0786958
cassava4.1_005869m.g	167.184	-2.3205	0.000407349
cassava4.1_030504m.g	34.824	-2.34594	0.0808546
cassava4.1_021329m.g	93.6152	-2.37678	0.0255447
cassava4.1_016167m.g	28.7693	-2.45364	0.0834925
cassava4.1_030036m.g	44.6739	-2.48585	0.0312006
cassava4.1_025111m.g	119.04	-2.78887	3.15629e-05
cassava4.1_009434m.g	26.1804	-3.00121	0.0493029
cassava4.1_023897m.g	28.0173	-3.01844	0.0273007
cassava4.1_006020m.g	41.7863	-4.03003	0.000692174
cassava4.1_030941m.g	89.0054	-4.90555	3.15629e-05

## Sheet: Deseq_results_1dag_namikonga
Supplementary Data S5:Deseq_out_1 dag_Namikonga
UP-REGULATED GENES
id	baseMean	log2FoldChange	padj		Biological process
cassava4.1_026540m.g	9.92144	4.38641	0.00510228			Term	Observed Frequency	Expected Frequency	p-value	Genes
cassava4.1_031723m.g	6.40215	4.12727	0.0891401		GO:0006461	protein complex assembly	3 out of 45 genes, 6.7%	83 out of 10902 genes, 0.8%	0.05	CASSAVA4.1_006511M.G|CASSAVA4.1_007513M.G|CASSAVA4.1_007551M.G
cassava4.1_017966m.g	109.498	4.04768	0.0288598		GO:0034622	cellular macromolecular complex assembly	3 out of 45 genes, 6.7%	87 out of 10902 genes, 0.8%	0.05	CASSAVA4.1_006511M.G|CASSAVA4.1_007513M.G|CASSAVA4.1_007551M.G
cassava4.1_029414m.g	11.4168	3.76662	0.0175487		GO:0065003	macromolecular complex assembly	3 out of 45 genes, 6.7%	88 out of 10902 genes, 0.8%	0.05	CASSAVA4.1_006511M.G|CASSAVA4.1_007513M.G|CASSAVA4.1_007551M.G
cassava4.1_029221m.g	21.7465	3.43061	0.088541		GO:0022607	cellular component assembly	3 out of 45 genes, 6.7%	97 out of 10902 genes, 0.9%	0.05	CASSAVA4.1_006511M.G|CASSAVA4.1_007513M.G|CASSAVA4.1_007551M.G
cassava4.1_000601m.g	40.1055	3.34565	0.0176817		GO:0043933	macromolecular complex subunit organization	3 out of 45 genes, 6.7%	97 out of 10902 genes, 0.9%	0.05	CASSAVA4.1_006511M.G|CASSAVA4.1_007513M.G|CASSAVA4.1_007551M.G
cassava4.1_016266m.g	29.4925	2.86659	0.0027686		GO:0071822	protein complex subunit organization	3 out of 45 genes, 6.7%	92 out of 10902 genes, 0.8%	0.05	CASSAVA4.1_006511M.G|CASSAVA4.1_007513M.G|CASSAVA4.1_007551M.G
cassava4.1_007674m.g	248.138	2.8585	0.00292089		GO:0051258	protein polymerization	3 out of 45 genes, 6.7%	25 out of 10902 genes, 0.2%	0.03	CASSAVA4.1_007513M.G|CASSAVA4.1_006511M.G|CASSAVA4.1_007551M.G
cassava4.1_013433m.g	23.899	2.78232	0.00412573		GO:0006152	purine nucleoside catabolic process	2 out of 45 genes, 4.4%	25 out of 10902 genes, 0.2%	0.05	CASSAVA4.1_007513M.G|CASSAVA4.1_007551M.G
cassava4.1_024362m.g	52.4232	2.68937	0.000214074		GO:0006184	GTP catabolic process	2 out of 45 genes, 4.4%	23 out of 10902 genes, 0.2%	0.05	CASSAVA4.1_007513M.G|CASSAVA4.1_007551M.G
cassava4.1_011573m.g	181.861	2.66712	2.04985e-08		GO:0006195	purine nucleotide catabolic process	2 out of 45 genes, 4.4%	25 out of 10902 genes, 0.2%	0.05	CASSAVA4.1_007513M.G|CASSAVA4.1_007551M.G
cassava4.1_009266m.g	60.0894	2.58118	0.000109997		GO:0009143	nucleoside triphosphate catabolic process	2 out of 45 genes, 4.4%	25 out of 10902 genes, 0.2%	0.05	CASSAVA4.1_007513M.G|CASSAVA4.1_007551M.G
cassava4.1_011674m.g	438.109	2.56015	2.04985e-08		GO:0009146	purine nucleoside triphosphate catabolic process	2 out of 45 genes, 4.4%	25 out of 10902 genes, 0.2%	0.05	CASSAVA4.1_007513M.G|CASSAVA4.1_007551M.G
cassava4.1_027801m.g	16.4869	2.52188	0.0411378		GO:0009154	purine ribonucleotide catabolic process	2 out of 45 genes, 4.4%	25 out of 10902 genes, 0.2%	0.05	CASSAVA4.1_007513M.G|CASSAVA4.1_007551M.G
cassava4.1_012074m.g	378.6	2.45709	0.000225926		GO:0009164	nucleoside catabolic process	2 out of 45 genes, 4.4%	25 out of 10902 genes, 0.2%	0.05	CASSAVA4.1_007513M.G|CASSAVA4.1_007551M.G
cassava4.1_005447m.g	52.2316	2.38485	0.0612638		GO:0009166	nucleotide catabolic process	2 out of 45 genes, 4.4%	25 out of 10902 genes, 0.2%	0.05	CASSAVA4.1_007513M.G|CASSAVA4.1_007551M.G
cassava4.1_012578m.g	269.639	2.33925	0.000310245		GO:0009203	ribonucleoside triphosphate catabolic process	2 out of 45 genes, 4.4%	25 out of 10902 genes, 0.2%	0.05	CASSAVA4.1_007513M.G|CASSAVA4.1_007551M.G
cassava4.1_010457m.g	20.108	2.19068	0.0743274		GO:0009207	purine ribonucleoside triphosphate catabolic process	2 out of 45 genes, 4.4%	25 out of 10902 genes, 0.2%	0.05	CASSAVA4.1_007513M.G|CASSAVA4.1_007551M.G
cassava4.1_023207m.g	30.9112	2.17004	0.0211083		GO:0009261	ribonucleotide catabolic process	2 out of 45 genes, 4.4%	25 out of 10902 genes, 0.2%	0.05	CASSAVA4.1_007513M.G|CASSAVA4.1_007551M.G
cassava4.1_003928m.g	64.7495	2.11716	0.00177746		GO:0042454	ribonucleoside catabolic process	2 out of 45 genes, 4.4%	25 out of 10902 genes, 0.2%	0.05	CASSAVA4.1_007513M.G|CASSAVA4.1_007551M.G
cassava4.1_014916m.g	223.119	2.11662	0.0150619		GO:0046130	purine ribonucleoside catabolic process	2 out of 45 genes, 4.4%	25 out of 10902 genes, 0.2%	0.05	CASSAVA4.1_007513M.G|CASSAVA4.1_007551M.G
cassava4.1_016531m.g	191.592	2.09216	0.019627		GO:0072523	purine-containing compound catabolic process	2 out of 45 genes, 4.4%	25 out of 10902 genes, 0.2%	0.05	CASSAVA4.1_007513M.G|CASSAVA4.1_007551M.G
cassava4.1_009787m.g	50.7408	2.0917	0.0713768		GO:1901069	guanosine-containing compound catabolic process	2 out of 45 genes, 4.4%	23 out of 10902 genes, 0.2%	0.05	CASSAVA4.1_007513M.G|CASSAVA4.1_007551M.G
cassava4.1_012930m.g	78.3749	2.05004	0.000605998		GO:1901292	nucleoside phosphate catabolic process	2 out of 45 genes, 4.4%	25 out of 10902 genes, 0.2%	0.05	CASSAVA4.1_007513M.G|CASSAVA4.1_007551M.G
cassava4.1_018806m.g	433.306	2.0197	1.18778e-05		GO:1901658	glycosyl compound catabolic process	2 out of 45 genes, 4.4%	25 out of 10902 genes, 0.2%	0.05	CASSAVA4.1_007513M.G|CASSAVA4.1_007551M.G
cassava4.1_020888m.g	176.192	1.98018	0.000582593		GO:0034655	nucleobase-containing compound catabolic process	2 out of 45 genes, 4.4%	31 out of 10902 genes, 0.3%	0.05	CASSAVA4.1_007513M.G|CASSAVA4.1_007551M.G
cassava4.1_001921m.g	1676.34	1.97817	0.0699554		GO:0046039	GTP metabolic process	2 out of 45 genes, 4.4%	31 out of 10902 genes, 0.3%	0.05	CASSAVA4.1_007513M.G|CASSAVA4.1_007551M.G
cassava4.1_011003m.g	90.8748	1.97391	0.000440047		GO:0046434	organophosphate catabolic process	2 out of 45 genes, 4.4%	29 out of 10902 genes, 0.3%	0.05	CASSAVA4.1_007513M.G|CASSAVA4.1_007551M.G
cassava4.1_018006m.g	25.8772	1.95092	0.0946233		GO:0043623	cellular protein complex assembly	3 out of 45 genes, 6.7%	32 out of 10902 genes, 0.3%	0.03	CASSAVA4.1_007513M.G|CASSAVA4.1_007551M.G|CASSAVA4.1_006511M.G
cassava4.1_013449m.g	281.631	1.93614	0.0629979		GO:0006457	protein folding	4 out of 45 genes, 8.9%	131 out of 10902 genes, 1.2%	0.05	CASSAVA4.1_008620M.G|CASSAVA4.1_001921M.G|CASSAVA4.1_020888M.G|CASSAVA4.1_017626M.G
cassava4.1_018306m.g	258.324	1.92783	0.000774655
cassava4.1_021586m.g	84.6203	1.85803	0.0051079		Molecualar function
cassava4.1_013335m.g	888.068	1.8543	0.00103422
cassava4.1_012515m.g	130.983	1.84696	0.0484566		no significant terms found
cassava4.1_002783m.g	34.7804	1.82725	0.050195
cassava4.1_011206m.g	133.939	1.82044	0.00161001
cassava4.1_015685m.g	100.847	1.81546	0.0359977		Cellular component
cassava4.1_019051m.g	543.543	1.80604	0.000117195
cassava4.1_002835m.g	85.9112	1.76657	0.0291264			Term	Observed Frequency	Expected Frequency	p-value	Genes
cassava4.1_008620m.g	230.781	1.74998	0.00328553		GO:0005874	microtubule	2 out of 14 genes, 14.3%	20 out of 4546 genes, 0.4%	0.05	CASSAVA4.1_007513M.G|CASSAVA4.1_007551M.G
cassava4.1_002594m.g	55.0851	1.7376	0.0571031
cassava4.1_012713m.g	71.1486	1.72628	0.0215476
cassava4.1_018206m.g	566.619	1.71304	0.000946351
cassava4.1_012863m.g	131.666	1.71245	0.00161001
cassava4.1_011466m.g	77.5331	1.69911	0.00592348
cassava4.1_019005m.g	271.308	1.69755	0.0743274
cassava4.1_009457m.g	519.968	1.6831	0.000411879
cassava4.1_002067m.g	501.345	1.67278	0.0253748
cassava4.1_016032m.g	84.2852	1.67135	0.0474918
cassava4.1_013722m.g	72.1951	1.63651	0.0803575
cassava4.1_025389m.g	130.99	1.63321	0.031203
cassava4.1_012043m.g	102.028	1.6111	0.0213809
cassava4.1_003733m.g	416.679	1.60004	0.00160229
cassava4.1_020662m.g	328.944	1.59633	0.00174453
cassava4.1_009006m.g	533.729	1.59568	0.00414309
cassava4.1_011643m.g	72.4539	1.58548	0.0215476
cassava4.1_007630m.g	119.223	1.55727	0.0282657
cassava4.1_010358m.g	90.261	1.55567	0.0259827
cassava4.1_008120m.g	109.818	1.5163	0.0520969
cassava4.1_011468m.g	97.3788	1.51242	0.031203
cassava4.1_020516m.g	1447.49	1.50551	0.0014397
cassava4.1_015030m.g	91.1274	1.49308	0.0812215
cassava4.1_002478m.g	72.9644	1.48039	0.0858589
cassava4.1_000736m.g	86.9421	1.47769	0.0511222
cassava4.1_028262m.g	274.416	1.47409	0.0223201
cassava4.1_019099m.g	477.268	1.41557	0.0869443
cassava4.1_007366m.g	357.926	1.40024	0.04123
cassava4.1_001254m.g	65.4556	1.39305	0.0816672
cassava4.1_001086m.g	1051.81	1.38872	0.0946882
cassava4.1_018327m.g	105.663	1.36959	0.0632192
cassava4.1_004397m.g	178.608	1.35838	0.0213855
cassava4.1_011550m.g	277.36	1.35423	0.0176817
cassava4.1_000902m.g	109.823	1.35294	0.0627799
cassava4.1_008265m.g	319.512	1.35291	0.0652479
cassava4.1_006672m.g	107.268	1.34167	0.0627799
cassava4.1_025763m.g	165.396	1.3374	0.0372203
cassava4.1_012050m.g	395.709	1.33218	0.0801076
cassava4.1_009029m.g	222.325	1.32728	0.075127
cassava4.1_017626m.g	551.459	1.31389	0.00523667
cassava4.1_005461m.g	190.902	1.31351	0.050195
cassava4.1_010730m.g	167.216	1.3085	0.0801299
cassava4.1_003172m.g	421.407	1.29957	0.0405443
cassava4.1_012905m.g	1131.97	1.29777	0.0485171
cassava4.1_007655m.g	67.9947	1.29382	0.0822395
cassava4.1_001982m.g	443.708	1.27911	0.0511694
cassava4.1_007513m.g	545.2	1.27686	0.0144293
cassava4.1_006511m.g	207.029	1.27617	0.0203999
cassava4.1_006955m.g	137.239	1.27407	0.0548318
cassava4.1_009513m.g	100.403	1.25254	0.0806076
cassava4.1_031288m.g	92.9668	1.2494	0.0810872
cassava4.1_000674m.g	301.55	1.21255	0.0812215
cassava4.1_000916m.g	167.622	1.20994	0.0440293
cassava4.1_019777m.g	3679.89	1.20257	0.0456535
cassava4.1_006015m.g	308.078	1.2016	0.025234
cassava4.1_001007m.g	294.8	1.19722	0.0865451
cassava4.1_007551m.g	350.039	1.19688	0.0812215
cassava4.1_030445m.g	350.492	1.19046	0.0858589
cassava4.1_013415m.g	206.29	1.18838	0.0729739
cassava4.1_006138m.g	395.916	1.17563	0.0632192
cassava4.1_010906m.g	162.341	1.17408	0.0798265
cassava4.1_019149m.g	208.792	1.15958	0.0705642
cassava4.1_007307m.g	128.3	1.15947	0.0660011
cassava4.1_010392m.g	304.916	1.13824	0.0400771
cassava4.1_006300m.g	208.248	1.13064	0.0850409
cassava4.1_014330m.g	9280.58	1.04699	0.0627799
cassava4.1_014557m.g	389.147	1.01903	0.0806076
DOWN-REGULATED GENES
id	baseMean	log2FoldChange	padj		Biological process
cassava4.1_008960m.g	6233.68	-0.876885	0.0430784
cassava4.1_024105m.g	880.499	-0.902017	0.0940814			Term	Observed Frequency	Expected Frequency	p-value	Genes
cassava4.1_028310m.g	572.118	-0.916223	0.0894177		GO:0044699	single-organism process	78 out of 126 genes, 61.9%	4086 out of 10902 genes, 37.5%	7.27e-06	CASSAVA4.1_005857M.G|CASSAVA4.1_034143M.G|CASSAVA4.1_002379M.G|CASSAVA4.1_005220M.G|CASSAVA4.1_006183M.G|CASSAVA4.1_003108M.G|CASSAVA4.1_000821M.G|CASSAVA4.1_001972M.G|CASSAVA4.1_007859M.G|CASSAVA4.1_000794M.G|CASSAVA4.1_002574M.G|CASSAVA4.1_006462M.G|CASSAVA4.1_002558M.G|CASSAVA4.1_009843M.G|CASSAVA4.1_006634M.G|CASSAVA4.1_004032M.G|CASSAVA4.1_025327M.G|CASSAVA4.1_025111M.G|CASSAVA4.1_012402M.G|…
cassava4.1_008965m.g	8260.03	-0.933948	0.0265377		GO:0044710	single-organism metabolic process	48 out of 126 genes, 38.1%	2580 out of 10902 genes, 23.7%	0.01	CASSAVA4.1_005857M.G|CASSAVA4.1_034143M.G|CASSAVA4.1_002379M.G|CASSAVA4.1_006183M.G|CASSAVA4.1_001972M.G|CASSAVA4.1_000794M.G|CASSAVA4.1_002558M.G|CASSAVA4.1_009843M.G|CASSAVA4.1_006634M.G|CASSAVA4.1_025327M.G|CASSAVA4.1_025111M.G|CASSAVA4.1_012402M.G|CASSAVA4.1_025106M.G|CASSAVA4.1_008965M.G|CASSAVA4.1_008960M.G|CASSAVA4.1_005869M.G|CASSAVA4.1_000754M.G|CASSAVA4.1_012554M.G|CASSAVA4.1_008417M.G|…
cassava4.1_011197m.g	464.107	-0.967891	0.034769		GO:0006810	transport	30 out of 126 genes, 23.8%	1377 out of 10902 genes, 12.6%	0.02	CASSAVA4.1_007797M.G|CASSAVA4.1_005218M.G|CASSAVA4.1_002623M.G|CASSAVA4.1_004522M.G|CASSAVA4.1_007460M.G|CASSAVA4.1_005220M.G|CASSAVA4.1_003108M.G|CASSAVA4.1_003974M.G|CASSAVA4.1_000219M.G|CASSAVA4.1_007859M.G|CASSAVA4.1_009241M.G|CASSAVA4.1_002574M.G|CASSAVA4.1_006462M.G|CASSAVA4.1_004032M.G|CASSAVA4.1_004792M.G|CASSAVA4.1_029236M.G|CASSAVA4.1_008707M.G|CASSAVA4.1_004213M.G|CASSAVA4.1_017207M.G|…
cassava4.1_017061m.g	480.793	-0.985603	0.0711099		GO:0051234	establishment of localization	30 out of 126 genes, 23.8%	1382 out of 10902 genes, 12.7%	0.02	CASSAVA4.1_007797M.G|CASSAVA4.1_005218M.G|CASSAVA4.1_002623M.G|CASSAVA4.1_004522M.G|CASSAVA4.1_007460M.G|CASSAVA4.1_005220M.G|CASSAVA4.1_003108M.G|CASSAVA4.1_003974M.G|CASSAVA4.1_000219M.G|CASSAVA4.1_007859M.G|CASSAVA4.1_009241M.G|CASSAVA4.1_002574M.G|CASSAVA4.1_006462M.G|CASSAVA4.1_004032M.G|CASSAVA4.1_004792M.G|CASSAVA4.1_029236M.G|CASSAVA4.1_008707M.G|CASSAVA4.1_004213M.G|CASSAVA4.1_017207M.G|…
cassava4.1_013583m.g	999.755	-1.00261	0.0445529		GO:0044765	single-organism transport	26 out of 126 genes, 20.6%	984 out of 10902 genes, 9%	0.00753	CASSAVA4.1_007797M.G|CASSAVA4.1_005218M.G|CASSAVA4.1_008707M.G|CASSAVA4.1_002623M.G|CASSAVA4.1_004213M.G|CASSAVA4.1_026931M.G|CASSAVA4.1_005715M.G|CASSAVA4.1_004522M.G|CASSAVA4.1_006571M.G|CASSAVA4.1_007460M.G|CASSAVA4.1_005220M.G|CASSAVA4.1_003108M.G|CASSAVA4.1_003974M.G|CASSAVA4.1_000219M.G|CASSAVA4.1_005156M.G|CASSAVA4.1_007859M.G|CASSAVA4.1_002574M.G|CASSAVA4.1_006462M.G|CASSAVA4.1_006020M.G|…
cassava4.1_009398m.g	1802.82	-1.00533	0.0551197		GO:0055085	transmembrane transport	20 out of 126 genes, 15.9%	715 out of 10902 genes, 6.6%	0.01	CASSAVA4.1_007797M.G|CASSAVA4.1_005218M.G|CASSAVA4.1_008707M.G|CASSAVA4.1_005715M.G|CASSAVA4.1_004522M.G|CASSAVA4.1_006571M.G|CASSAVA4.1_007460M.G|CASSAVA4.1_005220M.G|CASSAVA4.1_003974M.G|CASSAVA4.1_000219M.G|CASSAVA4.1_005156M.G|CASSAVA4.1_007859M.G|CASSAVA4.1_006462M.G|CASSAVA4.1_006020M.G|CASSAVA4.1_004032M.G|CASSAVA4.1_000369M.G|CASSAVA4.1_000205M.G|CASSAVA4.1_010407M.G|CASSAVA4.1_002683M.G|…
cassava4.1_012542m.g	436.43	-1.01777	0.0484566		GO:0006629	lipid metabolic process	14 out of 126 genes, 11.1%	463 out of 10902 genes, 4.2%	0.04	CASSAVA4.1_009611M.G|CASSAVA4.1_000794M.G|CASSAVA4.1_005857M.G|CASSAVA4.1_008172M.G|CASSAVA4.1_009843M.G|CASSAVA4.1_005869M.G|CASSAVA4.1_009877M.G|CASSAVA4.1_012554M.G|CASSAVA4.1_008417M.G|CASSAVA4.1_022876M.G|CASSAVA4.1_000041M.G|CASSAVA4.1_005244M.G|CASSAVA4.1_025086M.G|CASSAVA4.1_027743M.G
cassava4.1_013523m.g	1451.36	-1.025	0.0484566
cassava4.1_001047m.g	1239.52	-1.0313	0.0713768
cassava4.1_004802m.g	1034.31	-1.03151	0.0512692		Molecualar function
cassava4.1_005244m.g	565.235	-1.03345	0.0659149
cassava4.1_016945m.g	315.451	-1.04759	0.034769			Term	Observed Frequency	Expected Frequency	p-value	Genes
cassava4.1_007323m.g	342.005	-1.04775	0.0656351		GO:0005452	inorganic anion exchanger activity	3 out of 173 genes, 1.7%	7 out of 15368 genes, 0%	0.01	CASSAVA4.1_002574M.G|CASSAVA4.1_003108M.G|CASSAVA4.1_002623M.G
cassava4.1_000794m.g	669.801	-1.04933	0.0940814		GO:0015301	anion:anion antiporter activity	3 out of 173 genes, 1.7%	9 out of 15368 genes, 0.1%	0.01	CASSAVA4.1_002574M.G|CASSAVA4.1_003108M.G|CASSAVA4.1_002623M.G
cassava4.1_003318m.g	137.3	-1.06961	0.0711099		GO:0022804	active transmembrane transporter activity	10 out of 173 genes, 5.8%	251 out of 15368 genes, 1.6%	0.02	CASSAVA4.1_005156M.G|CASSAVA4.1_007859M.G|CASSAVA4.1_000369M.G|CASSAVA4.1_002623M.G|CASSAVA4.1_000205M.G|CASSAVA4.1_006571M.G|CASSAVA4.1_002574M.G|CASSAVA4.1_006462M.G|CASSAVA4.1_003108M.G|CASSAVA4.1_000219M.G
cassava4.1_025501m.g	65.2443	-1.07464	0.0930457		GO:0015291	secondary active transmembrane transporter activity	7 out of 173 genes, 4%	136 out of 15368 genes, 0.9%	0.03	CASSAVA4.1_005156M.G|CASSAVA4.1_007859M.G|CASSAVA4.1_002623M.G|CASSAVA4.1_006571M.G|CASSAVA4.1_002574M.G|CASSAVA4.1_006462M.G|CASSAVA4.1_003108M.G
cassava4.1_012420m.g	327.628	-1.08155	0.0317776		GO:0015297	antiporter activity	7 out of 173 genes, 4%	120 out of 15368 genes, 0.8%	0.02	CASSAVA4.1_005156M.G|CASSAVA4.1_007859M.G|CASSAVA4.1_003108M.G|CASSAVA4.1_002623M.G|CASSAVA4.1_006571M.G|CASSAVA4.1_002574M.G|CASSAVA4.1_006462M.G
cassava4.1_030181m.g	1656.91	-1.08864	0.0440948		GO:0005215	transporter activity	27 out of 173 genes, 15.6%	814 out of 15368 genes, 5.3%	0.00013	CASSAVA4.1_005218M.G|CASSAVA4.1_002623M.G|CASSAVA4.1_004213M.G|CASSAVA4.1_017207M.G|CASSAVA4.1_026931M.G|CASSAVA4.1_005715M.G|CASSAVA4.1_004522M.G|CASSAVA4.1_006571M.G|CASSAVA4.1_007460M.G|CASSAVA4.1_005220M.G|CASSAVA4.1_003108M.G|CASSAVA4.1_003974M.G|CASSAVA4.1_000219M.G|CASSAVA4.1_005156M.G|CASSAVA4.1_007859M.G|CASSAVA4.1_009241M.G|CASSAVA4.1_002574M.G|CASSAVA4.1_006462M.G|CASSAVA4.1_006020M.G|…
cassava4.1_015560m.g	178.36	-1.09121	0.0847974		GO:0022857	transmembrane transporter activity	18 out of 173 genes, 10.4%	588 out of 15368 genes, 3.8%	0.01	CASSAVA4.1_005218M.G|CASSAVA4.1_002623M.G|CASSAVA4.1_005715M.G|CASSAVA4.1_006571M.G|CASSAVA4.1_007460M.G|CASSAVA4.1_005220M.G|CASSAVA4.1_003108M.G|CASSAVA4.1_000219M.G|CASSAVA4.1_005156M.G|CASSAVA4.1_007859M.G|CASSAVA4.1_009241M.G|CASSAVA4.1_002574M.G|CASSAVA4.1_006462M.G|CASSAVA4.1_006020M.G|CASSAVA4.1_000857M.G|CASSAVA4.1_000369M.G|CASSAVA4.1_000205M.G|CASSAVA4.1_029236M.G
cassava4.1_000041m.g	8375.21	-1.09222	0.0627799
cassava4.1_014303m.g	1371.66	-1.10042	0.0729739
cassava4.1_004700m.g	1377.64	-1.11002	0.0259728		Cellular component
cassava4.1_014349m.g	160.229	-1.11263	0.088541
cassava4.1_027195m.g	139.027	-1.11402	0.0405443			Term	Observed Frequency	Expected Frequency	p-value	Genes
cassava4.1_020082m.g	692.212	-1.11784	0.0213855		GO:0016020	membrane	26 out of 57 genes, 45.6%	1127 out of 4546 genes, 24.8%	0.00518	CASSAVA4.1_002623M.G|CASSAVA4.1_003665M.G|CASSAVA4.1_004522M.G|CASSAVA4.1_003108M.G|CASSAVA4.1_003974M.G|CASSAVA4.1_007859M.G|CASSAVA4.1_009241M.G|CASSAVA4.1_002574M.G|CASSAVA4.1_006462M.G|CASSAVA4.1_004032M.G|CASSAVA4.1_004792M.G|CASSAVA4.1_010374M.G|CASSAVA4.1_029236M.G|CASSAVA4.1_000241M.G|CASSAVA4.1_001804M.G|CASSAVA4.1_004213M.G|CASSAVA4.1_017207M.G|CASSAVA4.1_026931M.G|CASSAVA4.1_009081M.G|…
cassava4.1_007911m.g	414.215	-1.1203	0.0743274		GO:0016021	integral component of membrane	21 out of 57 genes, 36.8%	818 out of 4546 genes, 18%	0.00518	CASSAVA4.1_007797M.G|CASSAVA4.1_005218M.G|CASSAVA4.1_008707M.G|CASSAVA4.1_002623M.G|CASSAVA4.1_004823M.G|CASSAVA4.1_014638M.G|CASSAVA4.1_005715M.G|CASSAVA4.1_007460M.G|CASSAVA4.1_005220M.G|CASSAVA4.1_003108M.G|CASSAVA4.1_003974M.G|CASSAVA4.1_000219M.G|CASSAVA4.1_009241M.G|CASSAVA4.1_002675M.G|CASSAVA4.1_002574M.G|CASSAVA4.1_006020M.G|CASSAVA4.1_005294M.G|CASSAVA4.1_004032M.G|CASSAVA4.1_000369M.G|…
cassava4.1_002818m.g	296.465	-1.12712	0.0409365
cassava4.1_025708m.g	212.849	-1.13204	0.032348
cassava4.1_007787m.g	906.59	-1.13298	0.031203
cassava4.1_014911m.g	223.87	-1.14096	0.0643823
cassava4.1_017122m.g	1219.2	-1.14415	0.0445529
cassava4.1_008699m.g	755.875	-1.14515	0.0224446
cassava4.1_020123m.g	329.654	-1.14538	0.03548
cassava4.1_003099m.g	1533.65	-1.15573	0.0869443
cassava4.1_001256m.g	155.707	-1.16016	0.0590936
cassava4.1_005218m.g	717.891	-1.16331	0.0528586
cassava4.1_002675m.g	342.295	-1.17563	0.0449693
cassava4.1_012449m.g	1159.62	-1.18798	0.0925003
cassava4.1_013388m.g	655.057	-1.19304	0.0564381
cassava4.1_008417m.g	2458.22	-1.19597	0.0462668
cassava4.1_005300m.g	269.178	-1.20089	0.0894239
cassava4.1_033918m.g	394.123	-1.21044	0.050195
cassava4.1_005545m.g	577.979	-1.21091	0.0235441
cassava4.1_008121m.g	963.631	-1.21153	0.0227104
cassava4.1_028136m.g	275.581	-1.212	0.0869443
cassava4.1_009808m.g	1412.32	-1.21896	0.088541
cassava4.1_006297m.g	15907.9	-1.22605	0.0317776
cassava4.1_006349m.g	133.959	-1.22959	0.0511222
cassava4.1_017442m.g	115.345	-1.23289	0.0812215
cassava4.1_016925m.g	313.764	-1.23986	0.00577741
cassava4.1_021476m.g	151.335	-1.24807	0.0743274
cassava4.1_006501m.g	1624.97	-1.25066	0.0847974
cassava4.1_020531m.g	110.095	-1.25243	0.0389255
cassava4.1_017207m.g	195.487	-1.25712	0.0546982
cassava4.1_000263m.g	314.632	-1.26136	0.0175057
cassava4.1_015160m.g	166.873	-1.26792	0.0925051
cassava4.1_006508m.g	850.363	-1.26855	0.0127403
cassava4.1_006210m.g	171.775	-1.2686	0.0840939
cassava4.1_000981m.g	1630.51	-1.27074	0.0259728
cassava4.1_008707m.g	195.103	-1.27218	0.0784709
cassava4.1_008081m.g	681.532	-1.27251	0.097206
cassava4.1_009780m.g	937.54	-1.27724	0.00519958
cassava4.1_005156m.g	463.49	-1.27735	0.0328637
cassava4.1_006571m.g	811.181	-1.27862	0.0203999
cassava4.1_000754m.g	701.419	-1.28524	0.0388559
cassava4.1_022876m.g	319.814	-1.29013	0.00328553
cassava4.1_027832m.g	144.635	-1.2902	0.077968
cassava4.1_017231m.g	232.407	-1.29458	0.0713602
cassava4.1_019242m.g	344.439	-1.29851	0.022712
cassava4.1_018233m.g	249.592	-1.31058	0.0466704
cassava4.1_011476m.g	318.232	-1.31487	0.0460579
cassava4.1_003741m.g	212.751	-1.31689	0.0449868
cassava4.1_017951m.g	358.874	-1.31916	0.0946233
cassava4.1_034116m.g	94.5128	-1.32279	0.0788692
cassava4.1_016664m.g	969.969	-1.32334	0.0899494
cassava4.1_005862m.g	58.4024	-1.32637	0.0544467
cassava4.1_000369m.g	203.125	-1.32854	0.0143549
cassava4.1_010407m.g	198.477	-1.34361	0.0435895
cassava4.1_008686m.g	525.5	-1.34613	0.0143549
cassava4.1_008116m.g	246.808	-1.35845	0.0806076
cassava4.1_015220m.g	145.992	-1.36415	0.0291264
cassava4.1_026761m.g	654.268	-1.36456	0.00393593
cassava4.1_000205m.g	1444.74	-1.36671	0.0840939
cassava4.1_004032m.g	646.315	-1.36805	0.0426391
cassava4.1_010301m.g	694.535	-1.37838	0.00526775
cassava4.1_017517m.g	108.301	-1.38364	0.0585433
cassava4.1_012469m.g	308.683	-1.38443	0.050195
cassava4.1_031594m.g	70.2889	-1.39036	0.0871286
cassava4.1_013200m.g	188.213	-1.39135	0.0299126
cassava4.1_007677m.g	68.8765	-1.39283	0.0812215
cassava4.1_007460m.g	169.757	-1.39943	0.0610127
cassava4.1_014160m.g	457.702	-1.40253	0.00129049
cassava4.1_025819m.g	510.312	-1.40493	0.0613683
cassava4.1_006140m.g	3349.24	-1.40649	0.0051711
cassava4.1_010861m.g	1725.3	-1.40824	0.0231038
cassava4.1_007703m.g	594.854	-1.4099	0.0146398
cassava4.1_009605m.g	397.168	-1.41357	0.00526775
cassava4.1_003665m.g	160.217	-1.41489	0.0659149
cassava4.1_016756m.g	88.2079	-1.4166	0.0107937
cassava4.1_007512m.g	140.001	-1.41742	0.0511222
cassava4.1_004959m.g	552.091	-1.42168	0.0361928
cassava4.1_011093m.g	755.673	-1.42286	0.0241644
cassava4.1_004541m.g	564.345	-1.42754	0.00972116
cassava4.1_012672m.g	65.1673	-1.42768	0.088541
cassava4.1_016170m.g	302.711	-1.4328	0.044978
cassava4.1_004792m.g	56.2645	-1.43326	0.0296397
cassava4.1_031755m.g	104.437	-1.43997	0.0840939
cassava4.1_006803m.g	61840.7	-1.44085	0.000396173
cassava4.1_004869m.g	197.562	-1.44621	0.049872
cassava4.1_025327m.g	360.911	-1.44777	0.0174432
cassava4.1_012337m.g	103.442	-1.45162	0.0612638
cassava4.1_016642m.g	313.349	-1.45225	0.00324944
cassava4.1_031576m.g	48.7318	-1.45693	0.0317776
cassava4.1_010021m.g	1153.55	-1.45797	0.0150619
cassava4.1_016474m.g	1167.27	-1.45949	0.031203
cassava4.1_011968m.g	167.721	-1.45985	0.0242014
cassava4.1_014639m.g	489.037	-1.46158	0.0190122
cassava4.1_007859m.g	163.812	-1.46492	0.00207974
cassava4.1_025986m.g	42.744	-1.46762	0.075127
cassava4.1_020574m.g	58.9038	-1.46778	0.0743274
cassava4.1_009662m.g	277.208	-1.46913	0.00412573
cassava4.1_006808m.g	98.6011	-1.46938	0.0496128
cassava4.1_017497m.g	148.204	-1.47384	0.0278342
cassava4.1_006634m.g	214.873	-1.47551	0.0193705
cassava4.1_000821m.g	36.2578	-1.47952	0.0829902
cassava4.1_005662m.g	160.842	-1.48083	0.039944
cassava4.1_010516m.g	3043.07	-1.48139	0.0151195
cassava4.1_002623m.g	26.8489	-1.48624	0.0940814
cassava4.1_026120m.g	380.69	-1.49366	0.00277302
cassava4.1_012152m.g	1774.35	-1.49449	0.0671758
cassava4.1_019508m.g	815.068	-1.49543	0.00158918
cassava4.1_005294m.g	151.784	-1.49817	0.0729739
cassava4.1_028436m.g	157.149	-1.50249	0.00259533
cassava4.1_020335m.g	182.512	-1.50758	0.00518218
cassava4.1_004367m.g	121.666	-1.50877	0.034769
cassava4.1_002379m.g	126.52	-1.51028	0.0388546
cassava4.1_003930m.g	467.33	-1.51449	0.0940814
cassava4.1_009843m.g	834.009	-1.51696	0.00902271
cassava4.1_005159m.g	92.8129	-1.52451	0.0656351
cassava4.1_003341m.g	159.896	-1.5279	0.0462668
cassava4.1_034311m.g	1588.28	-1.52975	0.00494419
cassava4.1_028282m.g	569.928	-1.53177	0.00414309
cassava4.1_025106m.g	56.3079	-1.53304	0.0317776
cassava4.1_011622m.g	186.786	-1.53765	0.0203999
cassava4.1_016090m.g	46.0398	-1.53887	0.0582695
cassava4.1_017953m.g	453.761	-1.54052	0.0198233
cassava4.1_008172m.g	241.494	-1.54179	0.0282657
cassava4.1_010704m.g	2372.74	-1.54697	0.00662454
cassava4.1_026931m.g	331.318	-1.5472	0.0204053
cassava4.1_017956m.g	370.403	-1.56379	0.0554924
cassava4.1_004213m.g	685.224	-1.56499	0.00402358
cassava4.1_029715m.g	49.8765	-1.56563	0.0116075
cassava4.1_005729m.g	86.879	-1.56713	0.0398802
cassava4.1_005357m.g	186.752	-1.56787	0.0128904
cassava4.1_014541m.g	482.119	-1.57211	0.000962223
cassava4.1_001804m.g	98.7177	-1.57358	0.0405443
cassava4.1_026248m.g	27.6685	-1.58019	0.0773951
cassava4.1_002683m.g	1331.18	-1.58381	0.0913665
cassava4.1_002574m.g	120.45	-1.58386	0.0103451
cassava4.1_011345m.g	111.269	-1.58437	0.00448811
cassava4.1_014154m.g	203.03	-1.58547	0.00780892
cassava4.1_010070m.g	320.401	-1.58761	0.000313583
cassava4.1_027743m.g	38.6256	-1.58988	0.075127
cassava4.1_023657m.g	115.476	-1.5913	0.0520969
cassava4.1_004823m.g	23.3342	-1.59201	0.0925003
cassava4.1_013193m.g	63.9397	-1.61306	0.00465398
cassava4.1_020487m.g	1450.57	-1.61345	0.0101039
cassava4.1_024080m.g	73.6305	-1.61533	0.0107364
cassava4.1_017888m.g	74.7517	-1.62058	0.00342492
cassava4.1_003749m.g	272.684	-1.62452	0.00710448
cassava4.1_030590m.g	39.6516	-1.62493	0.0484566
cassava4.1_016774m.g	199.137	-1.62661	0.0014397
cassava4.1_004844m.g	70.4958	-1.63057	0.0404599
cassava4.1_006436m.g	52.3825	-1.63744	0.0484566
cassava4.1_009794m.g	150.079	-1.63761	0.048498
cassava4.1_029809m.g	75.3421	-1.64064	0.00393593
cassava4.1_003381m.g	136.294	-1.64443	0.0107937
cassava4.1_013653m.g	5481.92	-1.64901	0.0159485
cassava4.1_008219m.g	1060.21	-1.64993	0.0128904
cassava4.1_014662m.g	144.455	-1.66013	0.0315294
cassava4.1_006183m.g	4362.27	-1.66193	0.0176817
cassava4.1_009717m.g	1015.02	-1.66315	0.00393315
cassava4.1_006150m.g	107.587	-1.66822	0.00592348
cassava4.1_009611m.g	1854.19	-1.6759	3.82521e-05
cassava4.1_013621m.g	2104.05	-1.68627	0.0392643
cassava4.1_016728m.g	114.829	-1.68706	0.0852806
cassava4.1_010644m.g	21.6619	-1.68934	0.0867859
cassava4.1_007235m.g	70.8142	-1.69092	0.031203
cassava4.1_005319m.g	48.5658	-1.69186	0.00355853
cassava4.1_020252m.g	128.051	-1.70009	0.0062163
cassava4.1_012742m.g	442.308	-1.70394	0.00510339
cassava4.1_013181m.g	42.4102	-1.70423	0.0317776
cassava4.1_023024m.g	28.8373	-1.71281	0.0462668
cassava4.1_000219m.g	2217.84	-1.7168	0.000687622
cassava4.1_029142m.g	107.826	-1.71974	0.0125436
cassava4.1_006594m.g	35.2515	-1.73315	0.0612638
cassava4.1_033289m.g	33.2882	-1.73919	0.0522937
cassava4.1_009877m.g	39.0839	-1.75011	0.055358
cassava4.1_010727m.g	183.343	-1.76801	0.00350707
cassava4.1_006462m.g	400.094	-1.7834	0.000605998
cassava4.1_029236m.g	779.617	-1.78721	0.00160229
cassava4.1_013358m.g	16.8825	-1.79264	0.0574889
cassava4.1_034294m.g	89.2245	-1.79287	0.00589434
cassava4.1_006714m.g	1125.04	-1.79652	0.0012878
cassava4.1_002558m.g	884.01	-1.80463	0.000149616
cassava4.1_022338m.g	264.24	-1.80807	0.0496471
cassava4.1_034143m.g	872.354	-1.80989	0.0062163
cassava4.1_006339m.g	578.787	-1.81316	8.49639e-05
cassava4.1_027651m.g	61.0543	-1.8157	0.0353343
cassava4.1_008139m.g	39.1954	-1.81662	0.03548
cassava4.1_011970m.g	97.522	-1.82081	0.000467059
cassava4.1_031996m.g	25.1701	-1.82495	0.0404943
cassava4.1_032110m.g	24.6452	-1.83616	0.0729739
cassava4.1_022229m.g	47.8622	-1.83759	0.0711099
cassava4.1_003118m.g	20.0363	-1.84264	0.0574889
cassava4.1_008855m.g	34.4648	-1.86476	0.00596758
cassava4.1_000241m.g	453.032	-1.86752	0.0520969
cassava4.1_005220m.g	262.133	-1.87075	0.00314232
cassava4.1_009460m.g	144.752	-1.87241	0.0282657
cassava4.1_000857m.g	630.555	-1.87855	0.0190664
cassava4.1_029362m.g	104.023	-1.8851	0.000225926
cassava4.1_007380m.g	36.4657	-1.90195	0.0484566
cassava4.1_025192m.g	59.9725	-1.90704	0.0448647
cassava4.1_028841m.g	513.484	-1.90765	0.0691823
cassava4.1_012402m.g	2163.87	-1.91011	6.63054e-06
cassava4.1_009241m.g	269.464	-1.91839	0.00174453
cassava4.1_001972m.g	45.1808	-1.92357	0.0198233
cassava4.1_015634m.g	56.4419	-1.92484	0.0423733
cassava4.1_031400m.g	792.439	-1.92742	0.00219766
cassava4.1_024766m.g	136.531	-1.92853	0.00200615
cassava4.1_029866m.g	287.394	-1.92935	0.00103422
cassava4.1_007797m.g	186.034	-1.93228	0.000389225
cassava4.1_012554m.g	262.275	-1.95012	0.000214202
cassava4.1_034202m.g	202.584	-1.95376	0.0002884
cassava4.1_013873m.g	62.0103	-1.96067	0.031203
cassava4.1_029028m.g	12.2424	-1.97012	0.0789776
cassava4.1_004522m.g	213.705	-1.97423	0.000117165
cassava4.1_006949m.g	597.645	-1.97681	0.000313583
cassava4.1_033062m.g	43.7724	-1.98045	0.0198233
cassava4.1_023593m.g	114.721	-1.99703	0.000849396
cassava4.1_031728m.g	52.9859	-2.06208	0.0296214
cassava4.1_007225m.g	1191.82	-2.06508	3.93596e-06
cassava4.1_017597m.g	465.118	-2.07625	0.0198233
cassava4.1_012239m.g	372.888	-2.0819	8.69737e-07
cassava4.1_017242m.g	299.076	-2.0936	0.000160775
cassava4.1_007152m.g	52.0633	-2.1034	0.0253748
cassava4.1_032285m.g	75.28	-2.10834	0.0107364
cassava4.1_004760m.g	3861.08	-2.1104	2.27935e-07
cassava4.1_013389m.g	55.4248	-2.12519	0.016239
cassava4.1_010374m.g	287.636	-2.12656	0.000142411
cassava4.1_007267m.g	338.414	-2.1304	0.0946882
cassava4.1_020019m.g	97.4511	-2.13279	0.00207974
cassava4.1_030457m.g	37.1567	-2.15684	0.031203
cassava4.1_032028m.g	103.382	-2.17979	0.00918598
cassava4.1_011294m.g	85.4544	-2.18872	0.0667095
cassava4.1_005715m.g	167.554	-2.19102	0.000605998
cassava4.1_012837m.g	421.631	-2.20026	1.5507e-05
cassava4.1_013739m.g	23.9198	-2.22082	0.0606575
cassava4.1_014638m.g	200.752	-2.23246	0.01157
cassava4.1_014549m.g	76.7926	-2.24596	0.0014397
cassava4.1_012404m.g	297.111	-2.27713	2.30553e-05
cassava4.1_032820m.g	29.9104	-2.28913	0.0692887
cassava4.1_034327m.g	502.46	-2.29983	9.75512e-08
cassava4.1_025746m.g	20.0608	-2.30675	0.0627799
cassava4.1_012976m.g	125.319	-2.3407	0.000126319
cassava4.1_031586m.g	46.1135	-2.3558	0.00122892
cassava4.1_015642m.g	173.006	-2.35636	1.02582e-05
cassava4.1_014506m.g	131.595	-2.36949	3.82521e-05
cassava4.1_019236m.g	25.913	-2.42268	0.0558502
cassava4.1_017897m.g	142.204	-2.43432	1.66091e-06
cassava4.1_005869m.g	136.832	-2.435	0.00551097
cassava4.1_021830m.g	87.5945	-2.48402	4.46724e-05
cassava4.1_032044m.g	148.465	-2.52253	9.75512e-08
cassava4.1_019564m.g	119.958	-2.54007	1.20679e-05
cassava4.1_003108m.g	61.3598	-2.56505	0.000123378
cassava4.1_028562m.g	225.135	-2.56665	4.38793e-08
cassava4.1_032221m.g	159.729	-2.60224	1.50808e-07
cassava4.1_026266m.g	29.7466	-2.64244	0.0891401
cassava4.1_029149m.g	27.4997	-2.68241	0.0528244
cassava4.1_032789m.g	37.2003	-2.70442	0.00116301
cassava4.1_008985m.g	45.8679	-2.71002	0.0162313
cassava4.1_009081m.g	176.583	-2.71552	1.5507e-05
cassava4.1_033894m.g	184.775	-2.73437	2.4411e-07
cassava4.1_003974m.g	14.2632	-2.76511	0.070295
cassava4.1_004812m.g	15.5563	-2.79379	0.0798265
cassava4.1_034117m.g	231.633	-2.81397	2.33173e-07
cassava4.1_027920m.g	2558.61	-2.82578	5.07112e-11
cassava4.1_012992m.g	16.2548	-2.83407	0.0143549
cassava4.1_028350m.g	127.437	-2.83504	2.27935e-07
cassava4.1_032458m.g	126.614	-2.93419	0.00252385
cassava4.1_005857m.g	449.248	-2.94923	4.29564e-07
cassava4.1_014596m.g	102.329	-2.96357	1.18778e-05
cassava4.1_032252m.g	30.0195	-3.01439	0.00355853
cassava4.1_025111m.g	60.4945	-3.09264	0.00355853
cassava4.1_011387m.g	19.7563	-3.10867	0.0153192
cassava4.1_006895m.g	16.0588	-3.16032	0.0154399
cassava4.1_025086m.g	261.444	-3.24729	0.0867859
cassava4.1_013215m.g	8.67856	-3.38752	0.0852606
cassava4.1_003078m.g	21.2369	-3.40605	0.00355853
cassava4.1_028538m.g	8.80014	-4.16877	0.0176728
cassava4.1_005427m.g	332.403	-4.49366	0.00481067
cassava4.1_006020m.g	44.5241	-6.41668	0.00393593
cassava4.1_019834m.g	5.85363	#NAME?	0.0527315

[truncated: 5 more sheets: Deseq_results_2dag_namikonga, Deseq_results_5dag_namikonga, Deseq_results_8dag_namikonga, Deseq_results_45dag_namikonga, Deseq_results_54dag_namikonga]
